# Supplementary material for: Lung adenocarcinoma and squamous cell carcinoma difficult for immunohistochemical diagnosis can be distinguished by lipid profile
Source: Sci Rep. 2023 Jul 26;13:12092. doi: 10.1038/s41598-023-37848-w (PMC10372017; doi:10.1038/s41598-023-37848-w)
Supplement: Supplementary file 2 — Supplementary Information 2. [file 41598_2023_37848_MOESM2_ESM.xlsx]

## Sheet: Sheet 1_Discovery cohort
Duplication: Molecules that are annotated as redundant calculated m/z and different average retention times were regarded as independent isomers.
Lipid peaks high in ADC: indicated in red
Lipid peaks high in SQCC: indicated in blue
Thresholds
Fold change ≥ 2
Fold change ≤ 0.5
P-value < 0.05
Abbreviations: ADC, adenocarcinoma; ID, identity number; SQCC, squamous cell carcinoma
					Monoisotopic peak area values of the ADC group													Monoisotopic peak area values of the SQCC group
ID	Duplication	Calculated m/z	Aerage retention time	Ion formula	ADC case_D1	ADC case_D2	ADC case_D3	ADC case_D4	ADC case_D5	ADC case_D6	ADC case_D7	ADC case_D8	ADC case_D9	ADC case_D10	ADC case_D11	ADC case_D12	ADC case_D13	SQCC case_D1	SQCC case_D2	SQCC case_D3	SQCC case_D4	SQCC case_D5	SQCC case_D6	SQCC case_D7	SQCC case_D8	SQCC case_D9	Fold change(ADC/SQCC)	P-value
1		301.285	4.22698	C17 H37 O2 N2	36764.3	9413.17	7112.98	5239.49	43550	12878.7	1107.85	536685	0	12296.5	3163.3	0	28481.8	19342.3	23203	5515.71	0	5683.68	0	0	1074.79	0	8.79842	0.264043
2		343.332	10.7106	C20 H43 O2 N2	14364.4	0	3267.14	0	0	0	0	0	0	16962.8	17945.3	0	52188.5	1.83037e+06	2.29915e+06	1.91629e+06	2.32737e+06	2.31663e+06	0	0	15387.2	23899.2	0.0067577	0.0140105
3		371.363	15.1559	C22 H47 O2 N2	5841.53	84134.5	0	0	0	0	0	0	7119.25	5031.1	21190.8	11471.8	18160.5	1.34288e+06	1.45825e+06	1.08909e+06	1.32768e+06	1.35266e+06	38845.4	6694.35	9248.52	17709.2	0.0159397	0.0134171
4		344.28	4.39702	C19 H38 O4 N1	921629	221027	1.75326e+06	539098	382784	769605	574731	777092	1.07019e+06	1.7082e+06	569472	1.13355e+06	548075	1.30708e+06	1.76306e+06	1.53873e+06	1.32789e+06	1.42847e+06	2.95025e+06	1.44622e+06	447804	2.6773e+06	0.510098	0.0138597
5		342.264	3.12241	C19 H36 O4 N1	1.22996e+06	2.48359e+06	710791	36242.8	3.05765e+06	1.03049e+06	294326	54046.3	42380	282633	527177	119209	205883	108569	1.07338e+06	1.95972e+06	586113	427982	492790	457912	52506.3	244700	1.29071	0.606706
6		358.295	5.32286	C20 H40 O4 N1	399189	133405	344926	1.39348e+06	189040	715859	318403	728424	1.17966e+06	1.04386e+06	357185	18164.7	661988	271919	641151	905782	288180	1.10167e+06	353801	1.13437e+06	34032	226935	1.045	0.891981
7		372.311	7.74514	C21 H42 O4 N1	5.61539e+06	766263	8.58905e+06	4.40939e+06	1.26602e+06	7.67033e+06	4.20906e+06	4.9324e+06	6.02098e+06	8.62242e+06	2.47134e+06	5.47586e+06	3.61114e+06	5.30997e+06	7.63364e+06	5.57728e+06	6.47204e+06	8.49318e+06	9.61317e+06	3.50543e+06	4.86635e+06	9.73168e+06	0.720099	0.0750998
8		370.295	5.71345	C21 H40 O4 N1	2.00952e+06	566228	3.67469e+06	1.0197e+06	786230	1.70602e+06	1.12596e+06	3.04985e+06	2.01409e+06	2.59854e+06	339270	875975	1.1009e+06	2.95473e+06	2.88804e+06	1.38462e+06	2.29065e+06	1.55178e+06	4.31679e+06	2.28845e+06	686762	1.99174e+06	0.709771	0.163968
9		386.326	9.78066	C22 H44 O4 N1	245252	6422.12	123631	504058	92968.5	561806	223307	856981	524218	1.63859e+06	192188	384648	491510	262704	449837	448048	406622	816590	735523	189859	375725	948626	0.873403	0.661745
10		400.342	11.9422	C23 H46 O4 N1	3.04988e+07	6.93434e+06	2.63979e+07	2.80106e+07	8.4049e+06	5.76625e+07	1.97165e+07	2.84543e+07	1.80447e+07	4.80768e+07	1.26579e+07	2.55056e+07	1.93227e+07	2.10011e+07	4.17787e+07	3.07567e+07	2.95814e+07	6.11681e+07	3.48904e+07	1.04038e+07	4.974e+07	4.85399e+07	0.696166	0.111669
11	1	398.326	8.95184	C23 H44 O4 N1	1.26521e+06	787662	4.14504e+06	299517	77865.6	1.87116e+06	1.25437e+06	6.11542e+06	1.72982e+06	7.51867e+06	799151	379042	3.0532e+06	1.289e+06	4.24305e+06	215023	585111	257323	8.34638e+06	1.86093e+06	5.91979e+06	4.20441e+06	0.753387	0.531953
12	1	398.326	10.9212	C23 H44 O4 N1	235956	116327	528550	541838	394960	551880	110708	529814	336190	20170	16337.4	66052.2	57871.8	239735	398610	107868	275225	441419	250062	1.07633e+06	59136.4	91626.8	0.825738	0.642556
13		414.358	14.119	C24 H48 O4 N1	24967.6	62483.5	9759.76	601947	119944	1.25113e+06	623324	1.39528e+06	822201	2.50529e+06	368503	281124	414667	287031	625772	1.08694e+06	621831	1.83204e+06	1.53778e+06	236054	1.48338e+06	1.62079e+06	0.629173	0.190739
14		428.373	16.2856	C25 H50 O4 N1	1.23497e+07	3.73767e+06	9.82135e+06	1.12288e+07	4.35527e+06	3.47547e+07	1.09549e+07	2.12043e+07	9.47111e+06	3.56058e+07	8.62816e+06	4.53317e+06	5.50374e+06	8.18749e+06	1.68528e+07	3.17911e+07	1.45451e+07	2.79693e+07	2.5876e+07	3.46613e+06	5.79283e+07	4.33906e+07	0.518158	0.0818181
15	1	426.358	12.894	C25 H48 O4 N1	1.50716e+07	7.57668e+06	1.75738e+07	1.18901e+07	5.09503e+06	2.77896e+07	1.07307e+07	3.7339e+07	1.00484e+07	2.46526e+07	9.86886e+06	5.98315e+06	1.69117e+07	2.44278e+07	2.47305e+07	1.46905e+07	1.91043e+07	2.37558e+07	2.35252e+07	9.51893e+06	3.45758e+07	1.5365e+07	0.73186	0.131376
16	1	426.358	15.22	C25 H48 O4 N1	26131.2	74205.9	29314.5	268798	244162	732348	91169.9	677262	35959.1	149204	176248	138502	360170	47040.1	402251	60449.8	26554.5	158764	480496	314232	1.19947e+06	93559.6	0.747202	0.586612
17	1	424.342	10.1273	C25 H46 O4 N1	2.15547e+06	1.76533e+06	5.99572e+06	1.44771e+06	1.05438e+06	5.92605e+06	6.43477e+06	1.20011e+07	3.6808e+06	8.3642e+06	2.4736e+06	1.06224e+06	4.008e+06	2.43914e+06	3.69727e+06	4.30586e+06	4.62261e+06	4.39311e+06	2.88246e+06	2.39137e+06	1.76284e+06	4.88677e+06	1.24357	0.403104
18	1	424.342	11.8854	C25 H46 O4 N1	63358.4	144309	1.46046e+06	491601	333847	1.14167e+06	252759	2.05374e+06	486369	67648.7	60023.6	95757.4	466190	564809	997445	313078	598728	526586	497938	974125	40266	287881	1.02641	0.945006
19		442.389	18.351	C26 H52 O4 N1	23617.3	10479.4	4610.31	53086.9	30566.5	151125	58407.9	566741	48565.1	486627	118234	34983.3	58238.3	13490.1	29944.5	435688	83974.5	43651.8	279836	5927.08	1.06078e+06	229385	0.521856	0.370424
20		440.373	16.4476	C26 H50 O4 N1	34398.5	3789.6	61540.4	98119.4	19992.3	157801	49127.8	143949	26609.9	24807.7	9720.9	6412.39	78708.5	21542.5	216169	132332	30314.3	424411	56743.1	0	833750	103238	0.272194	0.144609
21		456.405	20.3752	C27 H54 O4 N1	1.23287e+06	192766	729750	1.04314e+06	647468	8.81274e+06	1.62365e+06	8.53624e+06	724099	2.17483e+06	1.50632e+06	357898	633730	1.82557e+06	1.84653e+06	1.01646e+07	2.11457e+06	1.00001e+07	3.15032e+06	209425	3.19774e+07	2.97326e+06	0.303973	0.180899
22		454.389	16.8801	C27 H52 O4 N1	4.49114e+06	2.10394e+06	2.96749e+06	2.91625e+06	3.01696e+06	1.29571e+07	3.0867e+06	3.52359e+07	2.00706e+06	3.79557e+06	3.57916e+06	742825	3.48252e+06	5.90961e+06	6.16491e+06	7.26071e+06	6.50854e+06	8.32275e+06	4.69081e+06	493040	3.93655e+07	3.95593e+06	0.673138	0.52552
23	1	452.373	14.0495	C27 H50 O4 N1	454415	604868	1.63447e+06	462139	465650	3.49113e+06	2.04448e+06	1.15478e+07	864608	2.22216e+06	1.30749e+06	263409	1.16913e+06	1.48331e+06	2.54989e+06	3.30217e+06	2.75426e+06	2.21808e+06	565123	122444	2.01492e+06	1.94826e+06	1.08313	0.863959
24	1	452.373	15.7743	C27 H50 O4 N1	3372.12	16676.6	26459.2	6843.97	15318.5	155788	33239.5	36985.4	29004.3	10939.6	17083.5	16181.5	187463	39965.4	8822.19	6039.87	13036.6	48553	306813	15532	1.15913e+06	20506.2	0.237567	0.312635
25		450.358	11.6375	C27 H48 O4 N1	504094	132115	745926	256199	147457	655903	939059	1.55538e+06	272530	1.26614e+06	484776	357132	407280	356411	551272	391310	974101	695224	387643	238971	689726	589433	1.0971	0.715247
26		448.342	9.97014	C27 H46 O4 N1	263115	80340	1.6682e+06	251407	116863	841069	1.06407e+06	2.001e+06	777824	2.04157e+06	774612	314634	1.1939e+06	120592	106061	467233	1.36776e+06	1.4816e+06	556062	746073	490390	546309	1.34041	0.384149
27		484.436	24.0935	C29 H58 O4 N1	149513	24315.2	121940	139143	39761.2	2.01961e+06	189474	1.434e+06	93291.8	271814	258981	55440	123525	388372	215758	2.63164e+06	184671	2.22777e+06	715483	54324.2	5.19149e+06	516069	0.280953	0.137176
28		482.42	20.6911	C29 H56 O4 N1	366297	125144	194593	603905	919204	5.50662e+06	482089	1.34782e+07	265183	685791	1.15115e+06	128572	849786	2.25233e+06	1.11086e+06	3.2056e+06	1.40243e+06	3.02699e+06	1.59457e+06	42178	1.25007e+07	513624	0.668211	0.569744
29		480.405	17.9752	C29 H54 O4 N1	478722	216209	180235	262249	588979	2.75506e+06	746334	1.02204e+07	230924	540667	797702	93086.2	611544	774862	1.01099e+06	3.06936e+06	1.18313e+06	1.32382e+06	506979	35335.3	2.37879e+06	508994	1.13685	0.845184
30		474.358	10.9146	C29 H48 O4 N1	40836.6	41963.1	115550	170940	21037.9	310955	366566	917224	322490	895400	136546	27462.4	687600	102374	272952	291334	162822	595459	127009	65652.3	210405	84169.1	1.46797	0.355912
31		472.342	9.64441	C29 H46 O4 N1	168793	10068.4	907208	169829	86473	643249	431359	839291	632984	2.31479e+06	210090	16201.3	1.07881e+06	126156	371328	183098	236554	154338	152723	385103	72434.1	105229	2.9092	0.0547866
32		512.467	27.448	C31 H62 O4 N1	245020	171603	262090	306491	75730.2	997343	39364.9	735365	154851	113578	208341	134415	45939.2	316772	463539	1.21846e+06	307489	2.39568e+06	1.73238e+06	145867	581496	473393	0.316466	0.0573775
33		510.452	24.2145	C31 H60 O4 N1	251620	23576.7	33893.2	100026	178107	1.77654e+06	61076.8	1.93367e+06	33668.1	131144	262060	68150.6	171273	771118	402643	1.52155e+06	224774	1.54232e+06	1.01266e+06	92150.3	1.97734e+06	424707	0.436516	0.100833
34		854.472	32.8534	C41 H74 O10 N3 S1 P1 Na1	2.48902e+06	718102	807445	1.1972e+07	3.1578e+06	2.4575e+07	6.78736e+06	3.25972e+06	674370	209963	417602	70905.2	511653	2.87552e+07	1.47932e+07	2.77364e+06	512069	2.34527e+07	198091	514363	1.53285e+06	724073	0.52593	0.377776
35		880.488	33.5424	C43 H76 O10 N3 S1 P1 Na1	4.60325e+06	6.44593e+06	4.22123e+06	1.02477e+06	3.45378e+06	5.9141e+06	1.79964e+06	1.35674e+06	7.94897e+06	126710	267082	49414.9	235773	5.07292e+06	1.39598e+07	1.18588e+07	6.57852e+06	3.62518e+06	118050	330525	201134	114397	0.61934	0.375285
36		676.528	36.3796	C37 H75 O7 N1 P1	2.08308e+06	1.46921e+06	5.94204e+06	4.48046e+06	1.66431e+06	7.2446e+06	3.04416e+06	5.91458e+06	2.18616e+06	2.20687e+06	8.28332e+06	9.21967e+06	1.07112e+07	2.68132e+06	2.08317e+06	3.22477e+06	3.76589e+06	3.77899e+06	6.49091e+06	5.38737e+06	1.00435e+07	4.98076e+06	1.05143	0.841001
37		674.512	34.6524	C37 H73 O7 N1 P1	1.89979e+06	534917	1.01938e+06	1.25271e+07	1.13905e+06	1.57523e+07	3.81979e+06	1.58667e+06	1.59385e+06	603069	1.41703e+06	3.53908e+06	320534	2.17757e+06	5.85708e+06	2.2929e+06	1.49525e+06	5.87926e+06	347002	140897	4.92633e+06	119792	1.36318	0.557147
38		718.538	42.1831	C39 H77 O8 N1 P1	8089.06	22721	0	0	4662.77	20481.9	0	21696.4	0	7240.47	0	11593.7	11166.2	4065.37	0	7458.68	10612.6	9353.03	355513	0	4532.37	5679.88	0.187626	0.384794
39		704.559	38.3219	C39 H79 O7 N1 P1	1.09762e+06	1.41643e+06	1.95553e+06	2.41345e+06	662467	4.27554e+06	1.95847e+06	2.30906e+06	1.97923e+06	2.15943e+06	329224	2.52946e+06	244428	1.6025e+06	1.31048e+06	3.92032e+06	1.48532e+06	1.74298e+06	5.50095e+06	2.1348e+06	5.584e+06	2.77817e+06	0.619803	0.110926
40		702.543	36.635	C39 H77 O7 N1 P1	5.90998e+07	4.81949e+07	1.03671e+08	1.37604e+08	6.39669e+07	1.7265e+08	9.04858e+07	9.81007e+07	7.48267e+07	1.59322e+08	1.17861e+08	1.7794e+08	2.15268e+08	4.12623e+07	6.07806e+07	1.27196e+08	8.16371e+07	1.27757e+08	2.44974e+08	1.40813e+08	2.00709e+08	1.5895e+08	0.888124	0.581935
41		700.528	35.1818	C39 H75 O7 N1 P1	1.0164e+07	6.18251e+06	4.3597e+07	4.15691e+07	1.44983e+07	5.8058e+07	8.6626e+07	2.44815e+07	2.41038e+07	6.26338e+06	2.69867e+07	2.00901e+06	6.27326e+07	7.01139e+06	4.68791e+07	5.33939e+07	2.50182e+07	5.06621e+07	5.93915e+07	2.22093e+07	6.59182e+07	3.61263e+06	0.843941	0.588028
42		698.512	33.9853	C39 H73 O7 N1 P1	162834	20995.2	120656	184184	27927.6	231081	759358	0	46289.8	39085.8	266761	796356	71757.2	142391	453191	102117	477814	323765	125246	87917.1	586183	191667	0.758193	0.49764
43	1	746.569	34.3513	C41 H81 O8 N1 P1	6.558e+06	3.27089e+06	1.32303e+07	6.4917e+07	3.51466e+06	4.29314e+07	3.66341e+07	4.03707e+07	1.59339e+07	749922	421992	3.79046e+06	4.83949e+06	1.11686e+06	1.18345e+07	3.21389e+06	820926	2.98321e+07	2.65233e+06	4.79173e+06	4.8055e+06	2.04075e+06	2.68685	0.0983534
44	1	746.569	43.5471	C41 H81 O8 N1 P1	6856.95	48435.9	24180.7	49432	65286.6	14038.9	14325.1	50371.2	26300	12917.9	21665.3	40615	210445	104806	60273.6	57669.9	59978.6	10038.9	202782	3065.37	13913.8	17210.7	0.764357	0.5973
45		742.538	34.3967	C41 H77 O8 N1 P1	2.06776e+07	1.31695e+07	2.71889e+07	1.52977e+08	3.22812e+07	1.97997e+08	4.47854e+07	1.11889e+08	3.549e+07	1.4873e+07	1.46723e+07	2.7929e+07	1.11995e+08	3.79302e+07	1.01455e+08	2.78221e+07	3.74249e+07	6.93228e+07	1.4694e+07	1.73213e+07	3.60067e+07	9.026e+06	1.58958	0.254325
46		728.559	36.9665	C41 H79 O7 N1 P1	1.3123e+07	1.6466e+07	2.0684e+07	3.8178e+07	1.86598e+07	4.87217e+07	2.9465e+07	3.15805e+07	9.95552e+06	9.90397e+07	1.95173e+07	1.72502e+07	3.14464e+07	1.21039e+07	1.40984e+07	2.29292e+07	1.67497e+07	1.3694e+07	7.77821e+07	1.82518e+07	3.80837e+07	5.33375e+07	1.02172	0.949046
47		740.522	33.7969	C41 H75 O8 N1 P1	4.14678e+07	2.34867e+07	3.95095e+07	1.01391e+08	2.58307e+07	1.3944e+08	1.0334e+08	1.18414e+08	3.4104e+07	9.74343e+07	6.5074e+07	9.09167e+07	6.70826e+07	8.09307e+07	4.82105e+07	2.83276e+07	6.91349e+07	1.4435e+08	8.10419e+07	1.17135e+08	7.13222e+07	3.19129e+07	0.975592	0.913135
48	1	726.543	35.4796	C41 H77 O7 N1 P1	5.63721e+06	2.2816e+06	210204	1.02578e+07	5.02452e+06	1.01612e+07	2.67111e+07	3.71862e+07	3.36811e+06	1.4479e+07	9.12253e+06	5.08953e+07	7.79165e+06	2.66046e+07	1.00317e+07	5.71388e+06	5.51329e+06	6.85153e+06	3.08073e+07	9.93132e+06	1.37774e+08	2.79515e+07	0.485413	0.332889
49	1	726.543	36.384	C41 H77 O7 N1 P1	1.54497e+06	161093	509338	1.44866e+07	243572	1.9362e+06	1.81058e+06	531528	759585	473131	121007	5.22446e+06	47338.4	291180	1.18587e+06	236113	766186	779341	1.19915e+06	285227	6.32189e+06	171033	1.71594	0.492243
50		738.507	31.8689	C41 H73 O8 N1 P1	308614	134364	270989	3.82488e+06	521312	3.41312e+06	1.81924e+06	3.25637e+06	572530	392357	231498	669901	60647.3	2.86256e+06	1.27816e+06	515814	899617	1.68354e+06	178893	912939	48919.8	120602	1.26032	0.621467
51		724.528	34.9128	C41 H75 O7 N1 P1	2.25166e+08	1.22023e+08	4.37681e+08	4.39693e+08	2.12011e+08	5.57795e+08	6.68898e+08	6.07537e+08	1.75275e+08	2.02346e+08	3.62406e+08	5.11491e+08	3.19165e+08	2.88596e+08	2.01883e+08	2.00714e+08	3.34251e+08	6.26385e+08	2.70363e+08	3.19493e+08	4.37331e+08	2.35135e+08	1.15018	0.477626
52		754.538	34.9771	C42 H77 O8 N1 P1	3.7047e+06	1.00684e+06	3.10239e+06	8.70163e+06	3.06112e+06	1.51937e+07	7.86843e+06	2.44036e+07	4.70173e+06	1.12657e+07	1.00279e+06	175297	576582	2.98417e+06	2.33773e+06	3.08567e+06	3.70128e+06	9.03102e+06	161835	266807	1.05757e+06	2.78333e+06	2.30951	0.103551
53		770.569	36.9207	C43 H81 O8 N1 P1	1.91569e+07	1.21146e+07	1.80478e+07	3.88882e+07	1.30211e+07	6.62594e+07	1.62977e+07	5.56815e+07	1.28625e+07	7.90349e+06	4.35688e+06	1.45718e+07	3.0698e+06	1.16129e+07	2.61903e+07	2.14798e+07	3.29966e+07	2.39778e+07	8.02811e+06	2.13424e+06	1.44847e+07	469859	1.38208	0.374244
54		756.59	39.0006	C43 H83 O7 N1 P1	103968	219591	745260	5.32865e+06	495627	2.94652e+06	1.51227e+06	2.28529e+06	237148	3.4185e+06	1.25897e+06	1.50996e+06	1.08654e+06	543909	1.73306e+06	6.89643e+06	438966	765595	4.77033e+06	23226.5	2.33554e+06	3.70615e+06	0.69019	0.424713
55		768.554	35.968	C43 H79 O8 N1 P1	1.76457e+08	1.11122e+08	1.97037e+08	3.77139e+08	1.48914e+08	7.21162e+08	2.7961e+08	8.42023e+08	1.37598e+08	2.57712e+08	2.69453e+08	2.3058e+08	2.26864e+08	1.87698e+08	1.5213e+08	1.61145e+08	2.3799e+08	4.11891e+08	2.50519e+08	2.85524e+08	2.16749e+08	1.52506e+08	1.33861	0.271535
56		754.575	37.0694	C43 H81 O7 N1 P1	6.86804e+06	1.47026e+07	3.31603e+07	1.14027e+07	5.99275e+06	3.23553e+07	5.12612e+07	1.4701e+07	1.6148e+07	3.23676e+07	9.55285e+06	4.89076e+06	6.69655e+06	5.58089e+06	6.94637e+06	1.068e+07	1.14222e+07	2.05301e+07	1.09654e+07	8.26637e+06	1.48006e+06	7.29685e+06	1.99864	0.0489585
57		754.575	37.7655	C43 H81 O7 N1 P1	4.10171e+06	2.06461e+06	8.65085e+06	8.28691e+06	2.7171e+06	8.42118e+06	2.10726e+07	5.40204e+06	1.93963e+06	2.4373e+07	1.65323e+06	1.12903e+07	2.00939e+06	1.89909e+06	5.35263e+06	1.01706e+07	6.96025e+06	6.31453e+06	1.25762e+07	2.88993e+06	2.5966e+07	7.07336e+06	0.891426	0.765604
58		766.538	34.1447	C43 H77 O8 N1 P1	4.01721e+07	2.57463e+07	3.49826e+07	1.29313e+08	3.74333e+07	1.90729e+08	7.55453e+07	1.67597e+08	2.88095e+07	9.72293e+07	3.00128e+06	3.84069e+06	1.08991e+08	6.41342e+07	4.2198e+07	3.70812e+07	5.23179e+07	1.26256e+08	1.02862e+08	4.77251e+06	3.19487e+06	4.19613e+07	1.37563	0.374665
59		752.559	36.6082	C43 H79 O7 N1 P1	3.17521e+07	1.76479e+07	2.4636e+07	3.49636e+07	2.12977e+07	5.24745e+07	1.74451e+07	8.30516e+07	9.44329e+06	3.45991e+08	2.10367e+08	1.52839e+08	1.70692e+08	4.48512e+07	1.23908e+07	2.55599e+07	4.75908e+07	6.33996e+07	2.39966e+08	2.00651e+08	1.91218e+08	1.56357e+08	0.826695	0.646039
60		764.522	32.5238	C43 H75 O8 N1 P1	3.42331e+06	1.80051e+06	8.64932e+06	1.18176e+07	4.50575e+06	4.08493e+07	9.58187e+06	6.1769e+07	4.16619e+06	1.09234e+06	5.50383e+06	2.81853e+06	2.33221e+07	5.07015e+06	4.39726e+06	8.31079e+06	1.07744e+07	1.57321e+07	1.59835e+07	6.78148e+06	1.14012e+07	2.1278e+06	1.54049	0.375591
61		750.543	35.1652	C43 H77 O7 N1 P1	1.12365e+08	1.22935e+08	2.30861e+08	2.41523e+08	1.33262e+08	3.13627e+08	3.16118e+08	3.92816e+08	9.27327e+07	1.56605e+08	1.97888e+08	1.82295e+08	2.53724e+08	1.43695e+08	7.47186e+07	1.12765e+08	1.40113e+08	2.65516e+08	1.49452e+08	1.63961e+08	2.483e+08	1.123e+08	1.34787	0.111472
62		784.621	40.1286	C45 H87 O7 N1 P1	97349	283332	125099	580145	220365	1.87374e+06	268658	875287	154351	2.00712e+06	1.38169e+06	957953	1.63576e+06	347762	174270	3.71469e+06	261389	374549	3.4886e+06	1.59732e+06	875201	2.69528e+06	0.535301	0.205506
63		780.59	38.33	C45 H83 O7 N1 P1	7.68799e+06	7.8483e+06	5.67828e+06	9.115e+06	3.90765e+06	1.4373e+07	3.85744e+06	1.66173e+07	3.34586e+06	4.71019e+06	2.50631e+06	3.36067e+06	1.32248e+06	8.73483e+06	3.18575e+06	1.10598e+07	9.23549e+06	1.30588e+07	3.33438e+06	2.75965e+06	4.68914e+06	3.56549e+06	0.979192	0.940666
64		790.538	33.4002	C45 H77 O8 N1 P1	98952.9	88606.4	187551	376220	159851	675850	446182	638532	128965	3.84417e+07	2.16483e+07	8.26866e+06	5.32855e+07	575141	480838	329339	454370	1.44485e+06	4.73553e+07	2.5977e+07	3.49157e+07	1.978e+07	0.6561	0.525137
65		804.59	37.5476	C47 H83 O7 N1 P1	265463	437675	698984	319978	509682	754199	671698	2.409e+06	372191	663541	324233	327320	293689	627047	194479	927202	489002	1.01994e+06	1.24761e+06	459663	932101	572958	0.861121	0.608746
66		608.429	23.4521	C31 H63 O8 N1 P1	0	0	0	0	0	0	0	0	0	5.47288e+06	5.26838e+06	5.96947e+06	4.55055e+06	0	10095.4	0	0	0	6.23137e+06	6.14576e+06	4.67303e+06	4.58163e+06	0.680132	0.53124
67		784.621	40.2698	C45 H87 O7 N1 P1	203295	489031	125099	1.27486e+06	512153	1.83065e+06	699496	2.41843e+06	361542	438701	1.39396e+06	277570	1.63576e+06	200136	252183	4.95966e+06	630052	588038	1.13928e+06	410481	610693	3.44791e+06	0.659618	0.454483
68		1371.84	23.5628	C76 H125 O17 P2	6.46629e+06	5.64499e+06	4.21217e+06	7.81876e+06	7.26418e+06	7.83255e+06	8.38893e+06	5.46605e+06	4.86159e+06	103931	23075.5	0	14998	3.04043e+06	2.61268e+06	2.72687e+06	3.41514e+06	2.72391e+06	0	0	15999	16456.6	2.76407	0.0141748
69		1421.95	43.4837	C79 H139 O17 P2	37539.6	127308	37347.1	446998	84883.2	646817	92965.7	2.93741e+06	32338	6259.48	0	0.057603	4685.89	0	0	0	21444.9	0	4932.03	0	2971.99	0	105.078	0.153902
70		1452	44.9516	C81 H145 O17 P2	22248.5	55585.2	31544.2	136784	70923.3	1.44256e+06	387911	2.20167e+06	25261.3	2589.23	0	10488	0	0	0	0	9316.94	0	22025.2	3530.22	12277.3	0.0487419	64.4232	0.105733
71		1449.98	44.3595	C81 H143 O17 P2	182772	522476	487977	1.08326e+06	396105	2.11485e+06	874015	2.14056e+06	270550	7112.71	0	4123.16	7827.2	0	0	27226.9	0	0	4739.01	10562.2	29850.2	4071.45	73.2754	0.0120179
72		1447.96	43.669	C81 H141 O17 P2	179371	1.01122e+06	214148	2.10166e+06	1.01401e+06	3.92345e+06	963094	7.22112e+06	610237	3907.82	0.0739518	8558.84	2896.25	36139	0	0	22560.2	0	24506.8	19612.8	27519.8	36245.2	71.7047	0.0435086
73		1469.95	43.7815	C83 H139 O17 P2	0	88022.1	123970	258579	88843.1	498219	103979	1.08296e+06	61377.8	0	0	0	0.0415419	0	0	0	0	0	0	0	0	0	1.7738e+10	0.0586483
74		496.472	31.2561	C31 H62 O3 N1	28904.3	16933.3	6594.67	0	0	61130.3	0	145049	9120.93	11052.2	8960.52	5706.63	9391.97	0	0	14469.3	16163.7	9751.11	6813.84	15234.5	14393.1	16984	2.23497	0.277064
75		512.504	33.5178	C32 H66 O3 N1	0	10113.6	0	0	0	170816	0	460556	0	29896.9	27569.9	0	51463	0	0	100103	0	0	47370.6	0	129108	26427	1.71453	0.551698
76		554.479	32.6991	C33 H64 O5 N1	1.41261e+06	518727	813918	3.873e+06	917163	1.41643e+07	1.83746e+06	1.5866e+07	855239	49856.4	655174	409435	4570.02	1.06304e+06	690152	1.61729e+06	1.45428e+06	2.01215e+06	26047	15220.2	39949.2	99234.6	4.08216	0.13555
77		510.488	32.6867	C32 H64 O3 N1	1.77728e+06	314769	722046	3.19145e+06	913304	1.49694e+07	1.36673e+06	2.28422e+07	852803	133291	266394	225766	2.93187e+06	1.6912e+06	851864	2.62398e+06	2.16904e+06	2.19918e+06	6.54102e+06	109932	130814	25311.2	2.13963	0.326067
78		568.495	33.9426	C34 H66 O5 N1	823988	436711	548586	2.60321e+06	863045	4.7776e+06	2.52558e+06	6.29874e+06	598090	479053	318605	12752.6	8674.96	400637	162002	810621	652554	1.02852e+06	7988.69	301517	24359.2	79554.9	4.05165	0.0555702
79		524.504	33.9525	C33 H66 O3 N1	805678	442675	473219	2.26101e+06	704736	4.69561e+06	1.90612e+06	8.13196e+06	650767	59140.6	31094.1	2.47047e+06	45383.2	581400	251958	1.13831e+06	1.09172e+06	1.86349e+06	114018	2.23752e+06	1.18848e+06	689131	1.71472	0.307934
80		584.526	36.0364	C35 H70 O5 N1	2.84171e+06	1.34817e+06	779649	4.19473e+06	1.12811e+06	1.52206e+07	3.17305e+06	6.19369e+06	981111	71632.3	28839.7	85553	165839	1.39701e+06	973685	4.31682e+06	1.28829e+06	2.2607e+06	704637	138529	569331	172340	2.12077	0.252747
81		540.535	36.0403	C34 H70 O3 N1	3.72058e+06	1.47314e+06	1.12474e+06	5.02742e+06	942708	2.05639e+07	3.24553e+06	1.06997e+07	1.22901e+06	1.75065e+06	3.99285e+06	1.27407e+06	1.59185e+06	2.81204e+06	1.95499e+06	8.66224e+06	2.6427e+06	4.74487e+06	7.94431e+06	1.74008e+06	6.82624e+06	1.82073e+06	1.00157	0.997009
82		600.521	35.3714	C35 H70 O6 N1	0	204695	7508.18	33009.7	55966.1	29380.3	737.271	784.719	0	36379.5	590.831	30530.2	40381.1	0	0	0	0	26827.2	11079.4	35058.6	82871.4	20737	1.725	0.431623
83		582.51	35.1258	C35 H68 O5 N1	3.24311e+07	2.62164e+07	2.14986e+07	5.45998e+07	2.86048e+07	1.54091e+08	7.37687e+07	6.16481e+07	2.05864e+07	1.46914e+07	1.17805e+07	4.65252e+06	89680.5	1.46618e+07	1.04674e+07	2.28138e+07	2.09344e+07	3.18662e+07	1.05067e+07	1.43011e+06	62594.5	17441.4	3.09842	0.0448605
84		538.519	35.0911	C34 H68 O3 N1	3.15678e+07	2.805e+07	2.54754e+07	6.14964e+07	2.49768e+07	1.77897e+08	7.80007e+07	8.21242e+07	2.26772e+07	7.20275e+07	7.97568e+07	5.58626e+07	3.94354e+07	2.65478e+07	1.93427e+07	4.19209e+07	3.55443e+07	5.40216e+07	5.34535e+07	5.66996e+07	4.01172e+07	2.46884e+07	1.53135	0.117917
85		554.514	33.9622	C34 H68 O4 N1	378786	1.20155e+06	383061	0.50916	0.853887	535469	0.155845	0.230087	51312.7	2.87258e+06	2.80577e+06	1.98303e+06	766187	102605	0.900477	128978	1.89117	8.52979	5.71854e+06	1.64768e+06	193475	1.14403e+06	0.850554	0.833065
86		580.495	33.2583	C35 H66 O5 N1	2.27795e+06	1.07103e+06	1.76622e+06	3.98545e+06	2.57344e+06	7.1766e+06	2.19343e+06	8.36241e+06	2.28439e+06	49139.4	21866	10342.9	20216.6	890451	513978	1.11767e+06	2.09452e+06	1.98363e+06	39950.1	29126.4	44207.7	12328.8	3.27247	0.0485602
87		536.504	33.2909	C34 H66 O3 N1	2.12364e+06	858957	37067.2	4.06172e+06	2.2046e+06	7.51725e+06	1.28494e+06	4.39219e+06	2.76967e+06	381427	235789	673684	346262	975666	321134	2.18909e+06	3.09566e+06	3.01929e+06	324396	552271	245190	280693	1.69168	0.258002
88		554.551	36.9823	C35 H72 O3 N1	0	14687.2	7541.72	0	0	52170.3	20067.2	166593	8013.7	131769	205486	24473.9	9247	0	0	106870	0.189977	0	165979	68317	23065.4	33813.3	1.11322	0.858627
89		598.542	37.0451	C36 H72 O5 N1	4751.15	43022.5	0	90091.1	17748.9	286852	39043.3	226076	81913.3	0	0	0	0	0	0	52006.7	0	15686.9	14707.6	5316.36	0	0	6.23109	0.0756901
90		596.526	36.2638	C36 H70 O5 N1	496363	734031	419907	1.40223e+06	583494	3.24783e+06	1.66478e+06	1.94512e+06	639680	956546	86369.2	44903.2	9449.29	152155	148507	570479	353959	590880	11757	11155.8	17854.9	10631.7	4.53438	0.015818
91		552.535	36.2558	C35 H70 O3 N1	634984	22875.3	343324	1.34977e+06	474096	3.42778e+06	1.22275e+06	2.93033e+06	750515	6.5845e+06	931355	107331	1.08705e+06	84627.1	91992.3	831124	423658	843120	2.47405e+06	1.81151e+06	8797.13	12707.3	2.08974	0.18979
92		612.557	38.09	C37 H74 O5 N1	385303	347527	144288	914230	180593	1.18764e+06	746653	449032	232734	7368.18	23188.3	4903.1	7346.9	313279	262617	831565	284689	253792	83760.1	19948.5	38887.2	7781.84	1.52932	0.374214
93		568.566	38.1107	C36 H74 O3 N1	614400	506273	209859	976941	204286	1.3013e+06	743156	710083	303809	326793	206773	284053	249604	479053	569884	1.62938e+06	531671	521185	998489	394046	494136	169641	0.793968	0.452463
94		610.542	37.3055	C37 H72 O5 N1	3.70088e+06	7.68449e+06	2.91847e+06	1.09476e+07	4.91362e+06	1.36853e+07	1.41178e+07	6.97341e+06	2.71667e+06	3.80004e+06	1.25524e+06	1.28081e+06	431135	2.01092e+06	2.1707e+06	3.10767e+06	3.55481e+06	2.75117e+06	13672.3	2.14911e+06	1.03511e+06	217610	3.02898	0.0130612
95		566.551	37.2785	C36 H72 O3 N1	3.32713e+06	7.80221e+06	3.16788e+06	9.9706e+06	3.86615e+06	1.18929e+07	1.16236e+07	7.79094e+06	3.19001e+06	3.06772e+07	9.35696e+06	9.15574e+06	8.0741e+06	3.06054e+06	2.97734e+06	4.43277e+06	5.45506e+06	4.71966e+06	1.29956e+07	1.56186e+07	8.21115e+06	3.17128e+06	1.36876	0.335182
96		564.535	35.6579	C36 H70 O3 N1	876204	352112	808671	1.82706e+06	947059	516967	1.24017e+06	2.21549e+06	726344	330249	869991	69444.8	215608	384507	55437.2	676615	1.13901e+06	1.11174e+06	104516	129755	103066	45992.2	2.02957	0.0751903
97		608.526	35.6436	C37 H70 O5 N1	855109	609562	1.00819e+06	1.89638e+06	1.27523e+06	2.65745e+06	1.66214e+06	2.47011e+06	994786	33533.8	174914	110359	8041.27	316037	214688	398030	839997	652354	137050	6697.52	6221.47	0.0400553	3.704	0.0113717
98		582.582	39.032	C37 H76 O3 N1	15805.1	55336.2	14409	34213.5	0	135389	24396.9	32250.3	15765.4	23064.3	10115	9115.31	20630.9	0	13067.3	41532	0	0	22291.1	8992.47	30788.2	10333.2	2.12859	0.15697
99		626.573	39.0627	C38 H76 O5 N1	56855.2	65740.6	12636.2	75739.2	22959.2	105749	74324.2	69779.1	47754.5	0	0	0	0	0	9404.16	32428.5	0	10992.6	0.0320729	0.0748941	0	2856.37	6.60876	0.00578245
100		580.566	38.29	C37 H74 O3 N1	66415.8	121618	14736.1	313467	198959	232262	334496	150917	123113	2.21383e+06	12404.7	591374	246961	0	0	76493.7	181412	140889	391401	765036	9543.15	33104.6	2.00193	0.34067
101		624.557	38.3215	C38 H74 O5 N1	143343	351057	88547.5	482247	317869	579346	877240	456340	139459	22971.8	17030.4	5657.71	10692.3	26710.5	43940.7	138111	125889	122840	7061.66	10522.4	11434	0.0405379	4.96888	0.0155667
102		596.561	39.3001	C37 H74 O4 N1	57032.3	0	20410.5	129698	155230	22398.8	68840.1	197886	39816.9	104396	143130	52398.2	254391	20287.4	0.063817	306656	115693	7414.37	276615	90855.8	119099	142286	0.799289	0.580849
103		640.589	39.9186	C39 H78 O5 N1	291967	270970	124855	518426	180707	585119	450571	254658	159054	4923.21	0.242888	7743.21	17197.3	114921	154211	550501	121790	58480	16033.7	4836.35	29469	0	1.88936	0.208923
104		596.598	39.94	C38 H78 O3 N1	405492	362551	170670	551901	150806	631739	416553	342004	234441	154105	65009.7	175276	164843	193480	306076	782390	226756	246712	352865	204044	398699	15425.9	0.971354	0.919999
105		638.573	39.2713	C39 H76 O5 N1	1.97778e+06	3.16846e+06	2.2016e+06	7.30422e+06	3.00824e+06	7.64501e+06	1.41367e+07	4.54945e+06	1.61954e+06	16253.5	79531.5	62468.8	53600.2	436219	746985	1.73416e+06	2.2712e+06	2.13821e+06	32557.6	107603	28948.7	24604.6	4.21828	0.0389949
106		594.582	39.2392	C38 H76 O3 N1	2.02537e+06	3.43795e+06	2.26454e+06	6.59144e+06	2.21868e+06	7.04823e+06	1.10025e+07	5.49933e+06	2.01814e+06	1.82395e+06	641740	2.34164e+06	913134	1.61852e+06	2.50291e+06	2.96836e+06	3.34165e+06	3.20138e+06	1.14301e+06	1.62808e+06	1.84358e+06	448162	1.77104	0.0937934
107		654.568	38.4664	C39 H76 O6 N1	94232.4	52691.1	37750.7	158630	47743.2	1.22505e+06	359403	235525	85417.1	18705.2	15214.5	10079.7	8444.96	0	45604.1	126579	0	67714.4	11050.2	4848.82	2006.89	0	6.3077	0.125994
108		636.557	37.7415	C39 H74 O5 N1	570355	294324	664306	1.70102e+06	867844	1.50455e+06	2.18087e+06	2.43595e+06	515081	3781.85	7458.27	99069.8	24895.7	97220.1	140204	246265	542610	455769	4011.22	10960.4	33954.6	7847.54	4.89007	0.0167908
109		592.566	37.7751	C38 H74 O3 N1	498714	296130	797006	1.38818e+06	707499	1.0305e+06	1.81816e+06	1.91808e+06	713068	44811.4	119419	52333.9	60108.5	139919	231804	374246	769237	512803	7178.36	59877.4	196418	10434.6	2.84031	0.0312321
110		610.613	40.759	C39 H80 O3 N1	113989	89098.2	105730	111109	18291.6	223355	127539	162092	34236.3	42058.7	15083.8	5435.42	25108.7	0	71350.6	35253.8	19168	0	41716.6	12213.6	26055.5	6140.96	3.50607	0.00918577
111		652.589	40.1352	C40 H78 O5 N1	479333	331105	504878	1.66798e+06	535274	2.19751e+06	2.84893e+06	2.47942e+06	554232	768616	8985.7	98930.7	109186	181055	190636	311332	392976	519068	111335	8172.06	98033.9	5252.19	4.79259	0.016161
112		608.598	40.1362	C39 H78 O3 N1	365067	331219	319313	1.35529e+06	365562	1.55438e+06	1.49405e+06	2.51744e+06	475175	5.72803e+06	34256.2	1.77669e+06	801815	196232	251434	493550	389312	702550	1.14015e+06	496377	7124.13	4837.02	3.21905	0.0569764
113		624.593	39.3347	C39 H78 O4 N1	21847.2	0	0	0	0	494705	77845.4	51254.4	0	7355.8	31552.4	7500.31	3825.31	0	0	33656.2	0	13650.3	67559.3	61783.5	36983.8	5481.43	2.1987	0.460686
114		606.582	38.4652	C39 H76 O3 N1	11377.7	0	0	22374.3	0	52535.4	96991.7	172865	55097.6	687993	94958.3	100544	112799	0	0	0	0	39064.9	21718.5	90812.7	124289	0	3.53208	0.163833
115		622.577	39.7443	C39 H76 O4 N1	9145.09	6930.15	84041	28934.4	77397.7	134335	102425	953538	24521.6	23349.5	16718.1	10558.4	3619.9	5467.62	0	362029	43943.1	29323.3	67464.6	10253.8	61661.4	12043.8	1.72498	0.560829
116		668.62	41.528	C41 H82 O5 N1	1.02131e+06	577856	393948	1.66524e+06	136367	2.69346e+06	1.49042e+06	910669	489539	6733.83	6435.81	7842.94	15533.6	162626	503938	2.11191e+06	446467	493086	31301.7	20223.2	62505.7	5015.64	1.69877	0.359958
117		624.629	41.5574	C40 H82 O3 N1	1.12064e+06	879825	508413	1.61173e+06	374587	2.5844e+06	1.4169e+06	1.36081e+06	671374	303984	14184.4	249305	219799	649266	928310	3.93356e+06	774464	1.02984e+06	601556	205846	650259	67585.2	0.886144	0.80044
118		684.615	40.8881	C41 H82 O6 N1	25626.4	7120.86	153.227	9330.32	33969.8	106553	250011	19115.6	12408.6	79845	24310.8	16406.6	10935.6	3592.5	9773.82	12657.4	1904.85	51530.2	35515	8053.8	4331.08	9893.64	3.00518	0.145202
119		666.604	40.9292	C41 H80 O5 N1	6.52155e+06	4.92318e+06	8.08367e+06	2.02374e+07	6.10787e+06	2.4341e+07	3.58231e+07	1.35383e+07	5.65291e+06	1.44195e+06	391233	705967	60979.3	3.00978e+06	3.7377e+06	5.09484e+06	6.73979e+06	7.37133e+06	916883	98356.3	1.23323e+06	39685.7	3.13357	0.0517704
120		622.613	40.8961	C40 H80 O3 N1	6.78374e+06	5.29082e+06	9.00628e+06	1.90682e+07	4.47528e+06	2.21741e+07	2.84587e+07	1.71008e+07	6.19364e+06	4.10817e+07	1.00461e+07	1.47065e+07	8.6899e+06	4.39798e+06	5.72943e+06	7.28113e+06	8.96884e+06	1.05355e+07	1.59635e+07	1.06364e+07	1.62828e+07	4.19363e+06	1.59149	0.116305
121		682.599	40.2998	C41 H80 O6 N1	488582	54450.8	169291	1.04004e+06	60528.6	1.05506e+07	1.71954e+06	774685	245011	436353	181954	175647	129751	38891.6	176243	280106	37113.6	371650	211451	226847	3990.12	89144.1	7.72951	0.198506
122		638.608	40.2028	C40 H80 O4 N1	398901	65337.4	90789.1	312122	22551.2	5.29408e+06	837711	441942	90560.6	377612	9704.3	90019.8	23637	81856.6	183208	292071	38642.6	279579	46318.2	464878	23431.8	11911.5	3.92188	0.268681
123		664.589	39.3455	C41 H78 O5 N1	863597	557095	796875	3.07565e+06	1.62701e+06	6.42323e+06	1.67365e+06	7.55022e+06	477278	895114	294365	231848	152806	861848	307215	953592	853447	816424	200678	256823	870549	17917.5	3.31688	0.0733789
124		620.598	39.3426	C40 H78 O3 N1	1.00146e+06	624163	939702	2.88758e+06	1.14524e+06	6.22023e+06	1.34725e+06	9.82299e+06	509425	9.90984e+06	2.45162e+06	2.02093e+06	2.1348e+06	1.27118e+06	448363	1.565e+06	1.18414e+06	1.69512e+06	2.20265e+06	1.96147e+06	6.253e+06	454016	1.66688	0.261185
125		620.598	40.163	C40 H78 O3 N1	51895.3	20264.9	10148.1	73738.1	8620.12	986675	151127	91349.6	8239.23	368291	25126.9	21564.9	7087.56	15490.5	11182.1	62281.2	16431.9	39019.4	39594.7	17351.3	6259.47	10357.2	5.79378	0.15204
126		680.583	39.0642	C41 H78 O6 N1	57672.1	4217.89	19669.3	126987	29836	1.44444e+06	357739	245736	70351.4	101054	87870.5	21787.1	38108.9	0	0	61166.9	3673.31	173549	63368.3	42753	84116.3	19284.3	4.02711	0.190575
127		662.573	37.8703	C41 H76 O5 N1	190717	146100	261423	602879	543664	1.48743e+06	582325	2.69693e+06	134522	7197.84	0.0569904	9128.57	30258.5	112452	15992	300539	296413	259647	18693.4	11073.4	4682.96	8582.46	4.5068	0.0905494
128		618.582	37.8935	C40 H76 O3 N1	250326	173571	311026	597178	415829	1.58082e+06	559142	3.55817e+06	183916	1.56896e+06	52293.2	30602.3	73263.3	168345	74594.8	516691	406009	399516	23748.5	78107.2	63948.3	31148	3.67549	0.0877439
129		618.582	39.9003	C40 H76 O3 N1	23466.2	57001.5	29648.7	70872	0	109300	41905	32547.7	36645.7	28616	19054	13270.8	9129.88	24942	75207	189480	43109.5	39766.6	4333.17	0.0324103	10318.9	18879.3	0.803852	0.685106
130		682.635	42.308	C42 H84 O5 N1	435585	228456	152762	674525	181948	1.58764e+06	636651	737801	323611	12133	5567.8	2035.55	6135.15	164131	143756	322576	166573	162534	14100.3	15688.3	4558.93	1768.61	3.466	0.0540324
131		638.645	42.2947	C41 H84 O3 N1	592931	318005	61803.8	799348	104740	1.48027e+06	561486	1.26228e+06	355148	253223	74611.2	86009.8	98633.5	164162	291660	482601	228590	241454	235089	68662.6	119231	14747.3	2.26813	0.0773992
132		654.639	41.5542	C41 H84 O4 N1	3877.54	6717.88	32738.8	18889.3	0	120541	21095	171818	12105.2	7680.6	21350.5	4368.29	8050.34	13634.2	0	8456.58	5179.67	29220.2	14444.7	13430.3	6824.54	4969.62	3.09028	0.153291
133		698.63	41.5916	C42 H84 O6 N1	28746	19208.7	11971	24906.8	19556.7	210480	15711.2	5344.42	12376.9	965.333	0.0169614	720.737	0.169833	0	0.098541	0	9358.16	7859.52	2094.94	669.67	809.12	0	11.6538	0.13992
134		680.62	41.7138	C42 H82 O5 N1	3.19939e+06	1.27472e+06	3.50587e+06	1.00472e+07	2.17076e+06	1.47584e+07	1.48626e+07	9.99775e+06	2.84742e+06	109074	738881	1.09508e+06	508038	1.42984e+06	1.60456e+06	1.31638e+06	2.23873e+06	3.36711e+06	18234.9	23978.8	15121.4	82628.9	4.46486	0.02585
135		636.629	41.6632	C41 H82 O3 N1	3.73848e+06	1.46429e+06	4.31645e+06	9.09045e+06	1.80285e+06	1.3936e+07	1.39668e+07	1.47955e+07	3.88167e+06	3.77833e+07	5.96626e+06	8.23109e+06	3.97853e+06	2.614e+06	2.56166e+06	2.45469e+06	3.09529e+06	6.1602e+06	1.00561e+07	4.44703e+06	3.87687e+06	1.78112e+06	2.29764	0.0788665
136	1	652.624	39.2132	C41 H82 O4 N1	30650	61593.6	23568.5	54858.7	2204.84	26940.1	135100	56415.7	13538.1	21504.1	113732	44447.3	292021	0.545629	0	17741.8	0	0	416779	233691	64354.8	140281	0.695263	0.587039
137		696.615	40.9761	C42 H82 O6 N1	486475	26057.6	171431	950948	22172	9.52336e+06	1.21569e+06	416481	238194	183946	25761.3	0.760449	9168.45	0	77343.8	111273	0	160194	24294.2	12037.4	2426.55	5968.51	23.344	0.197789
138	1	652.624	40.9428	C41 H82 O4 N1	321609	39477.6	110455	579361	0	5.71187e+06	632968	327005	196416	23498.2	947805	753301	6178.56	48511.8	83238.1	109917	9524.88	177272	42652.8	38770.9	101892	12310	10.7048	0.13794
139		678.604	40.179	C42 H80 O5 N1	645985	306671	554873	2.57133e+06	1.18568e+06	3.55638e+06	1.64311e+06	4.00302e+06	298747	791207	137498	133863	143274	467059	214877	579360	524908	756137	146776	67779.5	123696	4961.37	3.83195	0.032454
140		634.613	40.1748	C41 H80 O3 N1	809676	342378	590045	2.25287e+06	905990	3.06779e+06	1.24572e+06	5.4052e+06	313940	7.5359e+06	1.18809e+06	1.19051e+06	1.01951e+06	739468	277147	912682	831723	1.00289e+06	1.37944e+06	870830	1.01416e+06	190346	2.48083	0.0752115
141		632.598	38.7465	C41 H78 O3 N1	4809.85	14119.8	183088	173589	164882	355082	305082	1.19505e+06	25871.1	14938.6	20402	5965.67	36134.5	6350.76	0	148818	1906.12	115708	104991	10736.9	47702.6	53858.9	3.53027	0.157323
142		696.651	42.9994	C43 H86 O5 N1	1.25426e+06	851472	602459	1.67925e+06	589068	4.64336e+06	1.94051e+06	1.65868e+06	737885	28964.1	4694.57	37793.7	12483.6	418206	728606	3.45397e+06	650667	1.36191e+06	244213	5405.56	114331	47665.3	1.38372	0.560617
143		652.66	42.9917	C42 H86 O3 N1	1.47539e+06	1.11937e+06	981548	1.95916e+06	567622	4.22779e+06	1.8372e+06	2.96136e+06	963758	343365	196844	199882	278982	693310	1.14987e+06	6.47779e+06	1.10464e+06	1.66769e+06	2.94922e+06	132208	1.07453e+06	352932	0.759314	0.579529
144		668.655	42.3573	C42 H86 O4 N1	168988	68125.6	22017.2	18683.1	27794.4	242066	52679.4	328706	90332.1	8211.8	28986.7	22632.4	5609.01	9766.26	12726.8	96589.8	0	9501.13	375065	14525.7	4796.83	4151.77	1.42478	0.622689
145		712.646	42.4187	C43 H86 O6 N1	266709	130182	216130	222195	113931	231106	333775	336336	146153	30383.7	4562.4	688.481	9190.07	5681.62	16488.1	58981	11195.2	90954.5	7421.18	8824.14	20157.7	3667.81	6.32685	0.00208621
146		694.635	42.4521	C43 H84 O5 N1	1.23052e+07	8.96155e+06	2.19036e+07	3.44547e+07	1.12519e+07	4.634e+07	5.50078e+07	3.3557e+07	1.09945e+07	2.67605e+06	31718	2.33722e+06	154598	5.90372e+06	7.51528e+06	1.16301e+07	1.17165e+07	2.06648e+07	825607	1.57193e+06	138788	607503	2.7427	0.0514808
147		650.645	42.3939	C42 H84 O3 N1	1.44083e+07	1.02513e+07	2.54631e+07	3.04222e+07	8.76503e+06	4.12815e+07	5.13661e+07	4.0674e+07	1.24797e+07	4.06692e+07	1.55243e+07	2.21849e+07	1.37829e+07	1.149e+07	1.35845e+07	2.23299e+07	1.52903e+07	3.82073e+07	5.27292e+07	1.46992e+07	3.87152e+07	2.0641e+07	0.99511	0.984408
148	1	666.639	39.9454	C42 H84 O4 N1	33887.5	7116.91	20443.3	247288	153689	381683	977849	301724	6788.98	4.25867e+06	28064.5	2.77885e+06	4.82183e+06	337385	202505	685792	217330	244244	1.36941e+07	3.17268e+06	967053	818494	0.477134	0.460499
149		710.63	41.7629	C43 H84 O6 N1	1.17704e+06	164031	559811	1.83288e+06	281848	2.50134e+07	2.6912e+06	759790	580124	17184.6	13629.1	15567.8	11150.6	114750	441069	400479	158829	516100	37202.3	17325.6	32185.3	54140.8	12.9383	0.236528
150	1	666.639	41.7046	C42 H84 O4 N1	872582	183485	465224	1.02705e+06	84270.7	1.50556e+07	1.28239e+06	765595	450928	1.61293e+06	2.63935e+06	1.50782e+06	57236.5	73792	437359	522236	184995	716560	1.0506e+07	519202	22360.7	710991	1.31472	0.764962
151		692.62	40.9618	C43 H82 O5 N1	1.6341e+07	1.45238e+07	1.69009e+07	4.77877e+07	2.60116e+07	8.52027e+07	2.93693e+07	5.76674e+07	8.60781e+06	1.09254e+06	524029	470711	298576	1.40731e+07	7.49018e+06	1.3598e+07	1.52785e+07	1.5484e+07	749285	185651	1.49737e+06	119837	3.08158	0.0547457
152		648.629	40.9566	C42 H82 O3 N1	1.88455e+07	1.77418e+07	1.93523e+07	4.75698e+07	2.20069e+07	8.62259e+07	2.63288e+07	7.40944e+07	1.01768e+07	9.09905e+06	3.54212e+06	3.70558e+06	2.8747e+06	2.32747e+07	1.23943e+07	2.70641e+07	1.99744e+07	2.49763e+07	7.43929e+06	3.24638e+06	1.49919e+07	1.15135e+06	1.75795	0.181187
153		664.624	40.5985	C42 H82 O4 N1	94098.1	9908.11	74141.8	107596	9921.57	1.12803e+06	195615	516410	148376	52731.5	25219.8	30169.2	23293.6	0	13301.9	51687.2	0	150540	16887.2	13050.3	4817.29	10161.6	6.42084	0.100067
154		646.613	38.3746	C42 H80 O3 N1	2509.37	268747	76858.3	27219.2	22488.8	87911.3	15440.7	158048	0	170236	65938.4	19111.2	38881.3	18385.4	12194.3	19743.3	21220.2	8226.59	569717	614521	3857.39	1815.16	0.519847	0.462031
155		690.604	39.6136	C43 H80 O5 N1	4.50928e+06	3.62877e+06	5.9997e+06	1.12205e+07	9.81111e+06	2.29819e+07	9.03228e+06	2.451e+07	2.6763e+06	81665.7	33145.9	16541.9	35682.3	2.52993e+06	1.51116e+06	4.04149e+06	4.57133e+06	4.6219e+06	87574.1	15905.8	180192	71856.4	3.71206	0.0433641
156		646.613	39.5514	C42 H80 O3 N1	5.01599e+06	4.64573e+06	8.15019e+06	1.13678e+07	8.57308e+06	2.26833e+07	8.64805e+06	3.16802e+07	3.72581e+06	2.21494e+07	9.23908e+06	5.50101e+06	1.32207e+07	5.47931e+06	2.88329e+06	9.4965e+06	6.78625e+06	1.06114e+07	8.46097e+06	1.10698e+07	1.43981e+07	4.03862e+06	1.46169	0.175058
157		644.598	38.2058	C42 H78 O3 N1	280406	76155.5	480671	384385	494694	951751	531436	3.02854e+06	260920	400153	292643	147802	467214	19575.7	11229.9	400467	351670	303810	46596.6	1.10536e+06	357262	19631.4	2.06368	0.215584
158		688.589	38.2323	C43 H78 O5 N1	408902	205851	640023	888011	1.0709e+06	2.06023e+06	1.04637e+06	3.25457e+06	264903	6560.5	8715.79	0.0589426	25980.6	137185	15244.8	444060	414883	387666	14139.5	4734.89	9620.64	4691.8	4.77628	0.0465171
159		666.676	43.6521	C43 H88 O3 N1	283435	96008.2	64847.1	224492	118759	368911	110576	455599	123708	28535.7	14110.9	6787.24	28396.1	35116.5	114552	80827.5	62227.8	124280	415130	22296.7	54124.2	15192.1	1.44208	0.437064
160		710.667	43.5878	C44 H88 O5 N1	335625	184983	152363	283993	259957	652715	268333	441161	175068	2546.89	0	0	0	0	52735.5	112883	22470.7	52154.6	29730.3	4806.59	1897.55	0	6.89797	0.00601835
161		682.671	42.9805	C43 H88 O4 N1	42190.6	56953.9	34523.4	28385.6	18487	12629.7	35151.9	29636.4	70427.9	13035.7	53274.7	13485.6	3018.06	7328.42	0	0	0	0	12524.2	8381.44	10973.9	16040	5.15272	0.000609829
162		726.662	42.8245	C44 H88 O6 N1	112201	51832.3	45170.1	29821	76940.1	80489	38078.2	84015.6	45394.6	4747.62	0	0	0	32214.1	43440.9	13351.4	13683.4	24978.2	10420.1	0	565.284	0	2.83951	0.023908
163		708.651	43.0321	C44 H86 O5 N1	148480	139066	265107	425500	186343	3.45091e+06	3.12438e+06	267568	117583	207055	4047.24	28633.1	6081.24	146428	344382	307105	468916	497684	1.05996e+06	64072.3	129997	149173	1.82943	0.408987
164		664.66	42.9735	C43 H86 O3 N1	122312	127600	295629	122024	123335	593845	616923	399183	170686	2.9201e+06	72048.3	1.3483e+06	838320	132452	61475.7	3496.05	328795	25052.2	1.00238e+07	660943	1.31676e+06	1.27649e+06	0.387988	0.414305
165	1	680.655	40.8157	C43 H86 O4 N1	38068.6	77638.9	70979.6	25329.5	0	16524.9	97879.4	87860.9	0	15059.1	5930.72	5611.52	3963.46	0	0	0	0	0	128191	3961.58	4108.18	6925.69	2.15084	0.305888
166	1	680.655	42.4033	C43 H86 O4 N1	19926.6	47727.7	73891.7	109917	17339.3	1.1566e+06	33168.7	41142.9	100729	22032.6	8639.57	37663.3	25037.2	0	0	0	27295.9	0	2.79487e+06	21567.2	7197.94	7408.47	0.410253	0.573981
167		724.646	42.4333	C44 H86 O6 N1	334459	78584.6	152105	250067	143464	2.04679e+06	153624	111949	78315.2	0.0431839	4981.37	17671.3	3619.83	0	49360.9	18322.1	0	55118.1	17239.2	0.0477395	3518.38	5294.73	15.6999	0.134762
168		706.635	41.6657	C44 H84 O5 N1	490169	321071	503547	1.4935e+06	491971	2.39334e+06	969901	858980	165394	8301.51	20973	27640.4	19883	223464	252205	244896	242066	469165	77095	16020.6	11662	9657.09	3.47655	0.0528527
169		662.645	41.6693	C43 H84 O3 N1	666144	321869	27466.8	1.33976e+06	452977	1.72733e+06	775259	901516	194114	435517	191610	241887	87509.2	162289	440545	269933	343026	864607	812359	141570	103614	13061.7	1.61772	0.228432
170		660.629	40.2956	C43 H82 O3 N1	105626	37760.2	288892	260111	12742.3	497482	229229	24495.6	20666.8	1.56177e+06	425138	420922	726389	17568	0	102693	41030.6	1108.46	415119	287990	362626	63098.6	2.47236	0.122305
171		724.682	44.2527	C45 H90 O5 N1	415846	240644	246135	281781	285666	515988	301202	357210	219954	11539	25692.4	0	0.0150691	36364.9	0.138896	378799	42869.6	130826	149097	0.477833	2733.66	3535.64	2.69923	0.0359296
172		680.692	44.2886	C44 H90 O3 N1	361371	238186	212316	234761	102325	484020	117881	503896	287425	24520.1	21810	34113	16488.8	75251.5	89491.2	737175	42927.6	165767	1.36953e+06	3572.61	154308	114768	0.663719	0.532691
173		696.686	43.6874	C44 H90 O4 N1	248789	20246.7	81855.7	62121.1	113055	47691.4	34840.8	105084	34629.5	16126.4	32024.5	15915.6	19049.7	23258.8	19456.4	17126.3	9031.79	35681	40300.7	11570.2	29576.6	10356.2	2.93141	0.0385259
174		740.677	43.6597	C45 H90 O6 N1	234638	103563	80567.3	120243	200063	76166	68476.9	99076.6	93799.6	0	0.216428	26696.4	0	0	0	24790.7	15859.8	26956.7	8351.36	0	1798.6	4455.98	9.29068	0.00269099
175		722.667	43.7581	C45 H88 O5 N1	517691	364569	605395	1.19999e+06	225878	1.8717e+06	1.5505e+06	22492.2	387919	3085.61	7141.15	3538.43	0	47035.8	687788	1.42894e+06	349751	2.35452e+06	678270	5135.65	123864	440698	0.765196	0.614045
176		678.676	43.7444	C44 H88 O3 N1	109147	107677	7814.6	284788	113581	154416	346472	233795	11463.4	36284	39067.6	26303	23709.5	64043.2	10737	1.10232e+06	214457	1.93609e+06	797747	28524.1	420394	767718	0.193684	0.0549317
177	1	694.671	41.4971	C44 H88 O4 N1	90371.9	85725.7	78029.4	18630.5	20656.9	25991.8	26147.2	28072.1	29616.5	35118.2	35549.8	70703.5	15940.8	3622.38	0	152978	6849.33	8469.85	2.14355e+06	7338.76	10876.5	16432.4	0.16513	0.382532
178	1	694.671	43.0461	C44 H88 O4 N1	164920	9475.28	16473	25309.6	13554.4	13498.4	10279.4	11352.2	57541.4	23839	43906.7	24222.2	101522	8165.64	24587.1	56543.1	0	50160	8.30749e+06	69274.1	12752.8	26376	0.0417467	0.35097
179		738.662	43.0249	C45 H88 O6 N1	10315.7	27616.6	11122.3	75640.8	19959	767039	10762.5	59730.5	7612.01	6237.72	13778.6	0	0	17584.2	43803.5	63462.6	0	70283.5	696949	0	5433.13	24141	0.758528	0.796913
180		720.651	42.4051	C45 H86 O5 N1	800495	666082	636447	2.53871e+06	574205	3.15198e+06	1.41605e+06	1.74388e+06	499763	3325.69	17743.8	7302.78	4374.21	265410	432643	873607	268091	790124	471146	47442.6	212435	25887	2.46531	0.0842328
181		676.66	42.4169	C44 H86 O3 N1	982961	972019	809897	2.66014e+06	428385	2.92261e+06	1.05236e+06	2.46937e+06	620629	164466	48292.7	51280.5	63858.2	329569	939367	1.63214e+06	508345	1.83618e+06	2.92525e+06	140383	1.8416e+06	753741	0.840822	0.64709
182		674.645	41.1724	C44 H84 O3 N1	326099	334804	607647	939046	473394	1.24195e+06	568606	2.40118e+06	215210	455018	90934.6	5319.65	10080.2	148611	176435	866625	330142	801596	899883	36661.6	1.6497e+06	510032	0.979672	0.961103
183		718.635	41.1668	C45 H84 O5 N1	266268	276290	482377	1.00419e+06	547236	1.51697e+06	706072	1.75604e+06	186062	87892.5	12101.5	13039.3	36421.9	86903.5	64428.2	445303	210842	519385	7857.88	27559.7	25996.1	63933.6	3.28511	0.0479393
184		672.629	40.135	C44 H82 O3 N1	58201.4	39119.1	168598	110323	54886.5	92918.4	97041.6	608165	27027	6744.67	57692.9	52452.8	11092.5	0	18950.6	89075.1	50802.3	80180.7	17766	22208.2	61208.3	7486.4	2.75639	0.153811
185		694.707	44.8964	C45 H92 O3 N1	236954	149854	122817	160023	43383.1	114978	108951	263830	150654	19782.6	28690.1	10319.9	22239.3	17116.6	0	53175.1	14611	25309	114972	12984.1	9722.23	12762.3	3.80474	0.00584552
186		710.702	44.2963	C45 H92 O4 N1	77149.8	20562	40159.9	29745.6	24651.3	21324.7	0	23297.4	10829.5	6500.55	36005.3	12103.8	14376.5	0	0	0	0	0	8429.9	13841.2	10141.2	20060.5	4.17851	0.00662488
187		692.692	44.294	C45 H90 O3 N1	50186.7	20724.1	13512.9	0	0	35389.3	25473.2	59037.5	12533.7	69644	81623.6	38317.1	45513.2	0	1.18625	13507.7	0	11427.9	3.05197e+06	80309.4	109505	214488	0.0898802	0.322771
188		708.686	43.5853	C45 H90 O4 N1	23800.4	19308.2	0	10549.7	0	35421.3	11585.2	0	27860.8	31589.2	47152.6	26024.1	19552.9	0	0	0	0	0	738337	30924.3	23814.8	113398	0.193106	0.343496
189		690.676	43.0592	C45 H88 O3 N1	22067.4	7220.41	7427.2	14253.2	20390.2	5930.57	0	0	10116	20521.2	0	13162.2	11523.7	0	0	0	0	31668.4	131646	0	4925.28	77676.5	0.373332	0.309352
190		752.714	45.4008	C47 H94 O5 N1	219622	102430	69785.9	58080.6	50307.7	31038.5	34233.5	121863	84194.4	0	0	0	0	174577	17607.5	96116.8	26825.6	41346.8	3612.28	5332.84	0	0	1.46176	0.48461
191		708.723	45.463	C46 H94 O3 N1	465344	280723	271880	243432	230436	276254	223518	315359	204470	19660.8	17779.8	33447.9	4235.41	104613	121434	127823	46882.7	133054	230105	18048.6	14166.9	37245.7	2.14871	0.0305687
192		724.718	44.8229	C46 H94 O4 N1	45500.4	18573.2	7909.05	0	0	0	5095.29	38225.4	51463.1	9499.12	12186.7	20723.4	14969.4	20663.6	38391.1	15465.3	6711.73	9011.91	9075.03	7341.18	23936	4781.07	1.14626	0.720317
193		768.709	44.5795	C47 H94 O6 N1	39630	126697	17001.2	111083	148330	49335.6	219402	49501.8	18210.7	7960.48	16627.8	3992.82	2387.01	1.95158e+06	117547	148880	64864.8	90542.1	3451.82	3658.81	6931.49	5410.39	0.234397	0.365408
194		706.707	44.7622	C46 H92 O3 N1	67645.9	22764.6	10048.2	32908.9	26030.1	19094.6	17784.2	14012.5	31472.4	77704.8	24251.7	78694.7	26169.8	55998	102852	44145.9	27010.7	13682	5.80162e+06	76462.2	206580	372615	0.0463451	0.294725
195		750.698	44.6934	C47 H92 O5 N1	60466.9	5117.09	11851.3	12966.7	11194.8	8450.14	126713	39205.2	39880.5	0	3365.29	9754.49	4997.09	23891.3	80074	15781.1	0	28488.2	139098	0	21971.1	22029.9	0.697801	0.543716
196	1	722.702	42.9291	C46 H92 O4 N1	21479.6	11471.6	10893	6199.59	7430.95	12516	17638.4	25751.5	16379.6	7310.64	7012.14	10595.1	9204.28	5069.39	26472.9	30031.3	8105.2	31720.4	51107.2	0	9862.91	13797.3	0.644032	0.252322
197	1	722.702	44.1743	C46 H92 O4 N1	23519.9	31390.8	22759	26258	37656.4	24395.3	15533	66433.3	22247.8	41698.2	99892.2	52668.2	31549.9	29977.1	39019.6	24167.4	19475.1	18607.2	2.9996e+06	62777.9	54905.1	104057	0.102424	0.338633
198		704.692	43.5588	C46 H90 O3 N1	0	0	0	0	0	0	0	9870.23	10923.2	6310.77	0	0	0	0	13578	21254.5	0	23324.5	550131	13340.5	10829.8	131337	0.0245674	0.202967
199		736.754	46.4835	C48 H98 O3 N1	396791	290166	208949	218694	269700	93479.9	123502	278069	240602	27446.5	32399.7	16464.7	8283.39	64671.4	79165.6	63803.1	26881.3	73778	19124.9	46702	10823.5	20131.6	3.7677	0.00424833
200		596.598	39.4797	C38 H78 O3 N1	31723	133557	53171.4	237794	152297	279117	469796	205901	96058.3	420655	521558	546974	343531	31970.8	325272	151836	123171	127495	836621	437161	261132	318678	0.925112	0.820756
201		608.634	42.2775	C40 H82 O2 N1	403751	213453	92653.1	786810	76221.5	2.79383e+06	538324	842523	86851.4	147454	363883	402314	14755.7	369287	512972	1.21063e+06	199305	597510	6859.12	3158.54	211913	18941.9	1.49556	0.483885
202		606.618	41.0631	C40 H80 O2 N1	1.41116e+06	341858	245013	1.94382e+06	318918	2.52753e+06	2.37824e+06	6.15588e+06	684937	18261.1	21927.1	10823.5	1.68295e+06	1.35275e+06	645531	4.18791e+06	434313	2.27758e+06	20318.6	7267.76	106889	9750.04	1.35833	0.59696
203		622.65	43.0317	C41 H84 O2 N1	234526	50566.3	18761.2	568180	0	2.14612e+06	237813	1.32155e+06	34349.3	4125.75	6333.93	15547.9	4718.01	187062	132184	158186	23508	130304	229531	5219.3	3629.32	18646.1	3.61839	0.183652
204		620.634	41.8101	C41 H82 O2 N1	778177	58141.1	17028.7	1.00251e+06	59563.4	1.36928e+06	805106	5.26886e+06	394581	55775.2	76252.7	11143.1	146498	761569	82612.1	629149	67784.7	652572	15117	4686.25	15432.2	6564.57	3.11019	0.221929
205		636.629	40.6746	C41 H82 O3 N1	0	0	12052.1	79880.5	0	85514.8	48047.3	309117	5986.23	104777	35274.3	184237	364670	70688.9	0	182785	8914.7	35254.1	104242	11390.5	28739.9	10022.4	1.8831	0.269908
206		636.665	43.6581	C42 H86 O2 N1	595229	242319	228611	882247	150665	5.55327e+06	688663	2.64514e+06	174333	110982	19561.2	3529.35	244682	559770	573881	1.5645e+06	277798	769994	912459	3736.32	13171.8	1.04487e+06	1.39658	0.596336
207		634.65	42.292	C42 H84 O2 N1	520867	279946	73424.2	1.12703e+06	239805	5.77437e+06	269559	3.81887e+06	55096	662449	1.52469e+06	547299	1.21389e+06	1.57072e+06	456494	2.36063e+06	156054	539854	1.71055e+06	538574	920999	1.8669e+06	1.10181	0.832723
208		650.645	41.0477	C42 H84 O3 N1	1.26193e+06	539078	1.36788e+06	3.26903e+06	1.63866e+06	5.9286e+06	1.9615e+06	5.62162e+06	582413	2.1428e+06	3.45293e+06	948661	1.72884e+06	1.17607e+06	35448.6	1.22083e+06	1.00644e+06	231131	3.95311e+06	1.11967e+06	791052	5.36025e+06	1.41511	0.384629
209		632.634	41.0887	C42 H82 O2 N1	2.19161e+06	538598	315745	2.57954e+06	590696	5.38682e+06	1.18269e+06	2.60275e+07	383582	85293.1	23094.7	2748.87	2.75471e+06	5.79754e+06	730503	5.93636e+06	443538	2.68205e+06	12089.8	20150.1	18403.7	62480.3	1.85443	0.491321
210		648.665	43.1445	C43 H86 O2 N1	21098.2	0	0	117987	0	92016.3	55231.8	890733	23339.5	12595.2	24887.8	15703.9	94828.2	0.0835566	0	73287.6	0	121419	18076	4228.24	5011.92	10078	4.02205	0.272364
211		678.676	42.9139	C44 H88 O3 N1	57050.3	6896.65	12556.2	160454	0	267576	45312.5	221101	18109.6	16423.3	26482.4	13797.8	18902.1	27338.1	17371	463104	25995.2	175361	282159	7624.83	57188.8	71381.6	0.530909	0.327487
212		660.665	42.4953	C44 H86 O2 N1	117211	27274.5	0	160196	0	300747	42391.3	1.74676e+06	0	4941.24	4488.6	5529	202152	0	0	632645	2597.63	432165	20745.5	6077.84	22304.9	9164.51	1.6062	0.626814
213		692.692	43.2051	C45 H90 O3 N1	0	0	0	0	0	0	0	0	0	3494.73	1.15473	23633	27305.6	0	0	0	0	0	24974.9	6400.39	98161.5	32706.9	0.232276	0.245947
214		706.707	44.3299	C46 H92 O3 N1	14113.4	0	0	44205.9	29670.7	7351.88	26082.7	0	0	16839.5	24251.7	25616.3	4900.32	57942.9	56134.1	10843.2	13178.5	39659.9	63541.4	84079.3	191717	361292	0.15214	0.0585713
215		600.521	33.8527	C35 H70 O6 N1	38367.9	404239	0	75423.1	86845.3	454174	890193	460216	31833.5	8160.3	9138.56	4101.3	9000.19	75172.7	12892.5	103129	8810.97	0	282554	29518.4	0	3738.11	3.31741	0.128345
216		598.505	31.3627	C35 H68 O6 N1	96357.3	107271	15982.8	63145.4	50843.1	231441	15939.6	70756.3	26553	0	5051.88	0	0	0	0	50580.7	12049.8	0	6312.67	11410.1	0	23902.1	4.53773	0.0482711
217		598.505	34.0862	C35 H68 O6 N1	890422	2.15098e+06	555703	855455	496241	1.89816e+06	873626	564374	510962	6656.96	10346.3	7991.05	7057.17	126977	81957.1	285349	145912	299871	61441.7	43961	28423.9	24895.1	5.5622	0.0131521
218		628.552	36.1437	C37 H74 O6 N1	39573.6	24855.6	35107.7	161685	175022	109927	877810	49338.7	29363.9	20981.2	0	8343.01	7986.89	20854.9	40669.1	0.863976	0.318949	0	4765.05	6191.31	0	5559.17	13.6615	0.118854
219		584.561	36.0763	C36 H74 O4 N1	0.14956	100871	0	58505.2	28629	30395.2	112045	43017.5	38958.7	96414	26326.7	16767.4	513717	0	22061.6	51723.9	0	0	311966	2.01605e+06	20631.9	9499.48	0.303362	0.423585
220		626.537	36.2962	C37 H72 O6 N1	49422.3	121126	10334.4	97620.9	15689.9	379028	148239	129729	63146.2	1.14562	40983.6	30641.2	0	21556.1	53715.5	31475.8	8136.03	19752.7	57172.9	4723.67	0	0	3.82542	0.0541385
221		656.583	38.2756	C39 H78 O6 N1	63085.2	278452	7560.63	98144.2	163729	58852.5	676197	32992.7	48880.1	16331.5	1236.3	6616.95	4618.36	20808.5	33668.2	44717.8	7500.23	7039.44	137589	12878.3	28.8554	3407.51	3.76808	0.148575
222		612.593	38.1519	C38 H78 O4 N1	77216.5	260471	57997.5	118267	61387.5	86919.8	408821	69931.1	78836.9	23771.5	11945.6	309032	24573.2	9158.93	9040.42	2331.01	40347.8	15300.7	1.29779e+06	71428.3	5293.54	21349.7	0.747393	0.783693
223		656.583	39.2274	C39 H78 O6 N1	32685.2	35923.3	3801.04	14995.7	19770.2	11099.9	9229.48	13644.1	8760.23	16351.8	1236.3	13896.8	14572.6	0	0	0	0	0	8884.06	6547.61	24443.3	8918.71	2.78047	0.0219036
224		628.587	37.4312	C38 H78 O5 N1	33044.2	15528.6	0	0	44035	0	13210.1	0	0	25698.9	20805	9031.52	0.378764	0	0	0	0	0	21324.6	15753.8	0.313625	15733.6	2.11515	0.211529
225		654.568	38.4406	C39 H76 O6 N1	87524.1	41174.6	37750.7	158647	13438.2	1.22505e+06	359403	235525	62672.8	18705.2	15214.5	10079.7	8444.96	0	45562.7	133520	0	78239.4	19437.2	4848.82	2006.89	0	5.54995	0.150087
226		626.608	39.2669	C39 H80 O4 N1	0	39363.2	15389.8	0.193049	21842.5	0	138274	30097.6	11769.7	66976.7	58475.7	79422.3	100532	25437.1	0	0	0	0	84028	114353	50136.5	44384.5	1.22252	0.673902
227		668.583	39.4221	C40 H78 O6 N1	19058.6	6350.2	9670.95	123215	16928.1	958504	252667	146830	33137.2	35984.6	0.0407074	30715.1	0.269208	0	0	50421.6	0	28758.5	16675.4	10857.6	0.0325736	0	10.5946	0.143088
228		684.615	40.005	C41 H82 O6 N1	12185.9	2994.48	102046	286953	138704	380099	1.22847e+06	161745	137007	31219.2	3390.31	7486.9	24019.6	72471.9	143491	254802	130689	82658.6	299086	10336.9	4578.95	2938.41	1.74024	0.41796
229		640.624	39.9603	C40 H82 O4 N1	8263.31	4387.77	5167.85	21124.7	10246.7	16886.4	254717	11004.1	21287.8	2.87073e+06	61895.6	965146	1.01524e+06	34377.1	148546	161280	66683.1	61186	7.22212e+06	958242	481912	29609.9	0.397837	0.47019
230		700.61	39.396	C41 H82 O7 N1	274947	190362	75550.9	274849	245357	328398	275593	246467	86627.5	32959.6	5469.03	24935.2	50527.6	75711.9	94235.1	32635.9	72001.9	48936.8	123652	31485.2	7397.17	14165.7	2.92307	0.00799015
231		682.599	38.2463	C41 H80 O6 N1	155338	366302	197280	188019	173763	108403	475232	216735	75155.5	10713.3	5561.74	0.012503	8096.43	33895.4	0	91857.5	30683.4	37493.4	20460.8	4228.66	3847.7	8730.49	5.93079	0.00873251
232		698.63	40.8876	C42 H84 O6 N1	226990	280365	370946	198514	164528	1.07948e+06	1.74688e+06	423511	157501	3709.27	0	0	13127.5	10896.7	68579.6	92284	38423.8	44303	43000.4	4043.1	0	0	10.712	0.0393534
233		654.639	40.8979	C41 H84 O4 N1	93404.2	257229	327461	319897	179047	632197	1.11292e+06	365609	208608	2.74259e+06	116983	120590	142550	46443.4	169624	56540.4	60153.9	43714.5	8.89707e+06	147959	119597	151342	0.472785	0.583899
234		670.634	40.1613	C41 H84 O5 N1	127982	111253	13964	42408	62068.6	125048	36572.9	32959.8	125196	304579	32733.6	46160.7	33024.2	83812.4	59636.7	27280.7	17433.7	8986.45	2.82793e+06	133829	17041.2	114921	0.230136	0.388537
235		714.625	40.1571	C42 H84 O7 N1	387031	228387	263671	224266	406382	379996	166265	19922.6	5140.94	7754.95	5679.19	7446.76	7132.73	54493.3	46256.1	23354.8	22193.2	32946.4	173268	3055.05	4425.2	9968.4	3.94671	0.024051
236		696.615	39.2567	C42 H82 O6 N1	161704	269795	217797	194876	162294	321678	342006	267475	89711.6	6664.37	19040.3	3049.68	26367.7	27510.1	36679.5	69839.4	11550.6	44641.3	5261.17	11893.1	498.848	7111.01	6.70606	0.00166716
237		694.599	37.0387	C42 H80 O6 N1	0	18447	0	0.0434507	0	0	0.0480141	10834.8	0	0	0	0	0.0513165	0	8519.96	16134.3	0	4568.69	0	0	0	0	0.693704	0.692248
238		712.646	41.622	C43 H86 O6 N1	617432	664538	1.27653e+06	1.03616e+06	289224	3.06683e+06	5.22534e+06	31418.3	2302.63	11370.6	8408.31	14851.2	100698	242444	431009	725785	297458	252383	120036	10472.1	10903.8	48492.2	3.99564	0.12622
239		668.655	41.6518	C42 H86 O4 N1	298757	110241	191733	563582	245849	1.18191e+06	1.07331e+06	456937	316828	52250.5	75415.5	46604.6	44924.7	43973	495040	698977	336523	28104.3	642336	35264.8	13404.3	16217.1	1.3962	0.484111
240		728.641	40.7097	C43 H86 O7 N1	188692	197278	857918	4816.2	204876	577284	815613	347600	165957	92756.8	41359.9	70855	58889.4	26798.6	205583	141913	125054	82459.9	1.99706e+06	27024.7	9794.83	80284.8	0.930593	0.929054
241		684.65	40.6742	C42 H86 O5 N1	88067.3	49123.7	533910	16678.5	92390.8	285577	23482.6	320410	100460	741795	396998	617027	495438	12355.1	0	23297.9	24305.4	0	2.10498e+07	249649	217975	568459	0.117585	0.377737
242		710.63	40.1413	C43 H84 O6 N1	723891	1.65457e+06	1.21342e+06	1.33208e+06	1.22578e+06	2.74038e+06	4.27581e+06	1.25133e+06	420557	85647.7	15121.1	20082.5	4157.71	595223	426800	877285	374368	399827	1.62154e+06	44540.1	1345.95	0.650053	2.38633	0.09931
243		726.625	39.3138	C43 H84 O7 N1	408125	11975.3	13934.5	140143	59337	311377	300828	35656.5	32686.3	31386.3	12403.1	57635.4	7054.72	73200.3	182705	161392	33009.8	21070.8	22185.4	8275.51	13178.3	0.0221993	1.91224	0.256515
244	1	708.615	38.2728	C43 H82 O6 N1	36813.1	397939	152600	72445	119082	188778	39143.2	134833	13741.9	26915.5	5828.65	4425	63961.2	14955.7	12211.2	87066	0.0839339	19439.9	60336	50524.2	0	17751.5	3.31658	0.0508759
245	1	708.615	40.1544	C43 H82 O6 N1	507825	85485.2	423269	1.06482e+06	91780.8	7.922e+06	711614	350654	125202	4923.12	81646.5	25088.8	30436.1	77395.5	155078	236528	65603.6	225461	140689	6410.29	5046.24	0	8.67062	0.215209
246		706.599	38.8205	C43 H80 O6 N1	104644	10748.5	110610	230791	24708.1	3.01359e+06	101652	575311	31929.1	9609.8	6713.51	3670.47	5404.78	9481.67	0	150815	0	115741	2979.79	0	4673.92	9620.34	9.98267	0.225031
247		726.662	42.3296	C44 H88 O6 N1	351681	225058	12239.3	184949	165771	422726	297992	22308.7	152534	16093.9	3192.1	0	0	32214.1	43440.9	50902.9	13145.4	0	203486	0	565.284	0	3.73498	0.0376248
248		682.671	42.3757	C43 H88 O4 N1	145654	105704	105339	67222	24297.5	170024	279210	29917.2	135658	12289.5	28814.2	847.375	6576.26	29931.7	51594.4	53127	0	68097.9	250085	8517.61	10677.2	8237.66	1.6023	0.363194
249		724.646	40.8088	C44 H86 O6 N1	279706	250180	151940	201593	226543	181931	363632	262972	150273	24303.2	6827.14	18675.9	8305.39	15282.1	25110.5	66237.7	18838.7	34010.5	6471.41	5661.88	0	3695.81	8.39923	0.000819899
250		740.641	40.06	C44 H86 O7 N1	267533	173134	25552	207055	304577	106342	57664.2	111166	199707	0.0365402	10717.8	0.00982377	27456.2	60430.9	31759.6	83129.8	9825.23	12723.4	5013.81	3475.08	0.00793459	18356.7	4.59323	0.011253
251		740.677	42.9696	C45 H90 O6 N1	9993.57	10341.8	13834.5	139795	165389	192441	180021	24593.2	117396	10850.7	2940.48	11997.8	7858.25	29197.9	23036.2	126876	24400.2	34408.9	1.08959e+06	12442.9	3202.7	12012.1	0.45337	0.510724
252		696.686	42.9579	C44 H90 O4 N1	56055.9	52052.6	10231	77988.2	89624.1	21497.3	6158.82	31027.4	50579.1	35906.6	9255.65	4641.21	203745	10579.2	59482.2	63878.4	13301.5	42758.2	1.19473e+07	51402	22625.8	30273.6	0.0366899	0.351155
253		712.681	42.3363	C44 H90 O5 N1	19069.9	26430.1	16562.7	16611.6	119160	53044.9	13850.2	72509.2	16401.5	54264.5	19069.4	61849.7	49941.9	62675.8	10157.6	42668.6	16559.3	73527.1	1.58785e+06	43358.8	98311.2	255709	0.170252	0.268797
254		756.672	42.2616	C45 H90 O7 N1	5603.31	5760.27	43689.6	17712.9	29237.1	34837.7	6611.95	31548.1	24890.6	3708.83	6936.15	8934.71	6785.51	0	0	5702.03	0	13922.2	126885	16481.3	16558.5	6496.26	0.841944	0.820537
255		738.662	41.5413	C45 H88 O6 N1	329465	259513	144020	195482	315834	291775	347982	322282	170278	9303.88	5945.36	15856.1	5623.63	76213.3	48349.1	144611	30316.8	66459.5	961342	6316.17	21606.4	39163.2	1.19823	0.782919
256		754.657	40.801	C45 H88 O7 N1	895945	494291	464274	613920	199515	572726	349259	664189	365910	12176.4	24420	10088.2	9392.65	157489	140670	189003	80021.3	73893.1	9201.92	4956.46	0.0288151	7348.78	4.88588	0.00443595
257		754.693	43.6316	C46 H92 O6 N1	260901	49650.8	7613.25	90861.3	132285	14842.7	20714.2	122161	159560	0	5636.26	0	4292.1	26266.2	0	38696	0	0	133475	3373.02	0	6220.94	2.89035	0.119999
258		710.702	43.3459	C45 H92 O4 N1	0	4522.28	10180.5	18769.3	13518.9	14357.2	9846.34	10256.7	12675.7	98620.2	10064.4	62068.2	14926.2	0	0	14987.9	0	25453.7	124064	18046.6	31038.2	274014	0.397273	0.32359
259		726.697	42.8863	C45 H92 O5 N1	6313.83	0.312534	195535	170701	87172.2	37436.4	25623.1	12196	1.12735	218544	278868	179239	228030	54324.5	34110	37927	24021.5	6598.88	942894	217506	206056	304809	0.54516	0.392661
260		752.677	42.338	C46 H90 O6 N1	35533.2	43163.2	24244.4	58693.8	79164.2	47669.4	49766.4	74016.7	68929.2	0	0	0	0	22053	14992.3	0.103798	29494.4	21363.5	43207.9	0	3005.71	0	2.48384	0.0347799
261		708.686	42.0519	C45 H90 O4 N1	0.131943	0	0	0	0	20075.7	0	0	9608.16	0	5033.77	3988.55	4173.12	0	0.0886869	0.0135881	0	0	22288.3	8291.94	5541.42	8494.66	0.665355	0.585707
262		768.672	41.5962	C46 H90 O7 N1	214457	74091.3	47352.1	25032.2	37282.9	53005	23837	46888.7	19294.8	0	6237.4	0	0	17235.1	0	7450.91	1207.12	14283.3	4248.58	0	0	3928.23	7.83865	0.0386115
263		724.718	44.3119	C46 H94 O4 N1	174554	254982	162176	110328	102243	140231	170516	100549	221632	10360.7	21647.9	29749.3	73287.1	34017.5	91855.4	82513.3	43015.3	82005.9	314168	8812.85	30536.4	69076.8	1.43979	0.331906
264		768.709	44.266	C47 H94 O6 N1	579170	220543	194645	100993	521145	123255	207354	342864	92924.7	7960.48	16627.8	3992.82	10368	109129	177907	415849	119769	146228	6256.75	3658.81	13621	5410.39	1.68031	0.287987
265		766.693	43.2749	C47 H92 O6 N1	10975.6	37752.4	73204.8	52557.5	76568	15289.2	52268.5	8347.88	12977.4	0	0	0	0	0	21556	12139.9	15948.3	7807.27	186937	0	0	10886.6	0.921924	0.919907
266		1227.76	30.6728	C60 H111 O23 N2	740432	767461	362131	639194	767524	3.15827e+06	651199	2.44812e+06	501986	493901	156791	199089	96360.1	619881	602271	2.86547e+06	972835	1.49289e+06	2.61524e+06	265392	627963	1.91521e+06	0.634812	0.245699
267		1243.75	29.8332	C60 H111 O24 N2	0	1.0508	0	0	0	0	0	0	0	1.04383e+06	188544	23180.8	116843	0	0	0	0	0	188781	141355	61333.2	178753	1.66624	0.624798
268		1339.88	38.8603	C68 H127 O23 N2	2.22701e+06	2.15074e+06	2.07008e+06	2.90041e+06	2.0375e+06	3.82306e+06	1.37507e+06	5.64943e+06	1.53088e+06	744806	1.66012e+06	691494	2.11828e+06	585124	1.19521e+06	2.0929e+06	3.31729e+06	2.28807e+06	1.75363e+06	1.61907e+06	1.8036e+06	1.40794e+06	1.24899	0.330722
269		1337.87	37.1187	C68 H125 O23 N2	2.53779e+06	3.15822e+06	1.85494e+06	4.35993e+06	3.01022e+06	7.5114e+06	1.73663e+06	9.91323e+06	1.3662e+06	1.85025e+06	3.38832e+06	572636	4.73835e+06	1.47326e+06	1.8573e+06	5.46233e+06	3.30359e+06	3.11996e+06	4.22491e+06	3.10072e+06	2.48851e+06	2.94559e+06	1.13829	0.610587
270		676.528	32.3816	C37 H75 O7 N1 P1	0.15675	0	63599.4	0	0	329579	0	0	91093.8	0	37966.8	62665.4	0	0	0	77339.1	0	99974.5	298492	0	62016.4	0	0.752914	0.725373
271		642.618	49.107	C43 H80 O2 N1	186593	2.12577e+06	151425	1.15006e+06	490828	2.34056e+06	510011	5.79259e+06	262256	138824	6419.79	108851	16860.6	243471	300947	415445	476812	568386	23645.6	206285	95230.9	131730	3.73466	0.126515
272		640.603	48.1772	C43 H78 O2 N1	241885	3.17475e+06	1902.42	3.24302e+06	1.62642e+06	2.03747e+06	1.01717e+06	2.95171e+07	124187	0	0	0	1299.58	626203	262667	55209.6	709693	792835	0	1327.34	2638.97	1082.85	11.5736	0.219792
273		670.65	49.7225	C45 H84 O2 N1	14424	36932.3	21624.2	73890.4	30113	588231	57344	187261	70443.9	53640.4	61166.8	7009.13	44462	12866.3	24707.6	80416.8	17590.6	87729.4	4421.45	29185.7	0	18899.8	3.12884	0.162661
274		668.634	49.2144	C45 H82 O2 N1	7.70746e+06	4.40739e+07	4.63703e+06	5.72364e+07	1.64959e+07	4.35189e+07	1.88451e+07	1.94221e+08	7.47355e+06	4043.63	3848.2	4255.7	5013.35	7.80657e+06	6.43891e+06	7.10085e+06	1.3444e+07	1.58876e+07	7018.17	386597	4125.73	76906.2	5.33553	0.121415
275		666.618	48.2063	C45 H80 O2 N1	3.61301e+07	2.24453e+08	3.67618e+07	9.14623e+07	1.46002e+08	1.05656e+08	2.22694e+07	4.54049e+08	3.97182e+07	5.64365e+06	1.81376e+07	4.70034e+06	1.16847e+07	5.7357e+06	1.44357e+07	1.58473e+07	1.36494e+08	1.30363e+07	6.33784e+06	1.97562e+07	4.85395e+06	4.42483e+06	3.75003	0.094045
276		664.603	47.4483	C45 H78 O2 N1	2.10703e+06	8.77993e+06	2.22822e+06	1.22793e+07	5.40691e+06	5.20392e+06	2.1172e+06	4.21563e+07	2.30808e+06	410952	13882.1	1.00235e+06	5.64412e+06	1.11056e+06	1.60654e+06	2.02103e+06	6.62284e+06	2.35581e+06	7419.35	4.09528e+06	720006	13948.3	3.34553	0.151465
277		696.665	50.1103	C47 H86 O2 N1	65531.2	7401.21	8203.99	577396	5110.11	1.6259e+06	146030	2.22283e+06	46498.9	0	5621.72	3617.99	1837.78	44656.5	64800.9	186200	7293.91	200931	4426.89	6508.97	3866.03	2194.56	6.26807	0.155628
278		694.65	49.2223	C47 H84 O2 N1	1.34592e+06	719836	518315	1.55859e+07	1.15392e+06	1.91948e+07	4.80327e+06	7.29059e+07	2.64492e+06	94899.9	80819.1	33610.4	138614	1.86417e+06	1.95181e+06	4.0878e+06	1.59077e+06	5.52402e+06	0.477193	88098	36664.7	6.08261	5.45041	0.207179
279		692.634	48.4576	C47 H82 O2 N1	1.12526e+07	1.04054e+07	4.38065e+06	9.93343e+07	1.05804e+07	4.34539e+07	3.4265e+07	2.57778e+08	6.51109e+06	213514	591443	4753.06	321467	1.31755e+07	1.3917e+07	1.4275e+07	1.62986e+07	3.30537e+07	352104	223256	276125	13513.5	3.62156	0.211839
280		690.618	47.776	C47 H80 O2 N1	4.18728e+07	1.07501e+08	1.64532e+07	2.74574e+08	6.6207e+07	8.84155e+07	1.28468e+08	7.96073e+08	2.83291e+07	4.03085e+07	7.66688e+07	1.19394e+07	4.08089e+07	4.66018e+07	2.80159e+07	4.00844e+07	4.27485e+07	6.37403e+07	3.00842e+07	26853.4	1.85712e+07	62611.1	4.4052	0.108143
281		688.603	46.9972	C47 H78 O2 N1	2.02007e+07	5.66374e+07	1.01316e+07	1.37842e+08	3.64373e+07	7.14267e+07	2.58231e+07	6.79299e+08	3.1178e+07	6691.42	54298.8	2.01703e+06	54560.5	1.59917e+07	3.0711e+07	3.6254e+07	1.33104e+07	6.98583e+07	8902.63	22506.3	2.24514e+07	5.23264e+06	3.82549	0.258646
282		722.681	50.0707	C49 H88 O2 N1	189360	15512.4	100524	1.05145e+06	103178	3.14586e+06	501791	6.67992e+06	299216	63349.8	10091.8	6779.21	178068	165031	368187	744420	184218	732562	72340.8	163958	47494.1	5387.98	3.44122	0.235733
283		720.665	49.3332	C49 H86 O2 N1	1.55475e+06	251211	384400	1.0192e+07	672343	6.9566e+06	2.83233e+06	3.07183e+07	634568	9322.63	1.05462e+06	4347.9	576058	1.38732e+06	1.65391e+06	1.47685e+06	1.38175e+06	4.17317e+06	349663	9581.8	260596	261669	3.52905	0.222112
284		718.65	48.614	C49 H84 O2 N1	1.16751e+07	2.50639e+06	1.35213e+06	9.09583e+07	3.91518e+06	3.91928e+07	3.73912e+07	3.49486e+08	8.57015e+06	8982.73	1.74057e+06	385203	1.69654e+06	1.66629e+07	1.13418e+07	1.79681e+07	5.19864e+06	3.88772e+07	1.38218e+06	713150	593957	646960	4.0691	0.259015
285		716.634	47.9274	C49 H82 O2 N1	1.79974e+07	4.05293e+06	3.53076e+06	1.3235e+08	8.16178e+06	1.45339e+08	2.85473e+07	8.78428e+08	3.05671e+07	2.85877e+06	5.2158e+06	931537	1.9939e+06	1.63007e+07	2.96124e+07	5.97115e+07	7.74651e+06	1.23458e+08	343578	2.02985e+06	79682.8	685211	3.63504	0.319853
286		714.618	47.3286	C49 H80 O2 N1	5.15678e+07	6.37997e+07	1.69861e+07	2.24045e+08	4.5817e+07	3.66102e+08	8.0738e+07	3.05517e+09	7.8554e+07	7.27921e+07	1.44044e+08	3.48828e+06	1.50833e+08	2.17391e+07	8.7037e+07	1.25383e+08	3.46645e+07	2.22758e+08	3.26188e+07	1.42897e+08	1.87064e+07	2.8751e+07	4.21838	0.286951
287		752.728	51.4587	C51 H94 O2 N1	12282.3	0	3576.81	214929	15228.7	566949	190741	701917	74231	76961.9	95059.4	13044.9	4946.34	41733.9	93883.5	285983	13010.5	126216	62184.7	16782.1	35961.1	73888.2	1.8192	0.337124
288		750.712	50.8476	C51 H92 O2 N1	48894.1	8463.75	94311.8	353307	36430.4	1.45627e+06	519877	3.14896e+06	253241	224689	309514	36189.3	361155	139110	230219	705850	105802	470213	4773.97	132522	4875	272889	2.29556	0.261257
289		748.697	50.1876	C51 H90 O2 N1	481502	53531.2	139413	2.76111e+06	191240	2.32374e+06	690180	6.04438e+06	181356	2.51754	7267.06	15553.3	24550.9	337161	622578	456545	495369	1.27334e+06	98691.2	9381.21	70035.8	10671	2.64995	0.244647
290		746.681	49.5639	C51 H88 O2 N1	2.30895e+06	470392	920954	1.84091e+07	1.36536e+06	1.06797e+07	6.11517e+06	1.09939e+08	1.91714e+06	0	3099.69	0	2796.22	3.64654e+06	2.66854e+06	3.41422e+06	1.30128e+06	1.03145e+07	0	0	0	0	4.93423	0.28758
291		744.665	48.7796	C51 H86 O2 N1	2.59499e+06	273125	1.00333e+06	1.20801e+07	1.52918e+06	2.06238e+07	2.56558e+06	1.15414e+08	4.82994e+06	540599	861039	241400	1.72825e+06	1.18362e+06	3.22742e+06	8.97562e+06	1.44692e+06	1.74073e+07	684874	785739	469210	421947	3.28693	0.342506
292		742.65	48.1161	C51 H84 O2 N1	1.97974e+06	256829	645485	1.23671e+07	1.71887e+06	2.56921e+07	2.76131e+06	2.01874e+08	2.5881e+06	4419.36	2.72989e+06	240163	6.90114e+06	903998	4.5907e+06	4.21628e+06	1.71934e+06	1.57616e+07	204601	9635.19	5.17085	67020.7	6.54576	0.292112
293		778.744	51.5461	C53 H96 O2 N1	45694.2	0	148395	71862	17706.3	1.2311e+06	189539	1.85541e+06	142981	125901	23089.2	2720.15	8225.01	7502.2	140331	284962	83922.8	470398	146577	34251	18754.6	10120.5	2.23435	0.340789
294		776.728	50.93	C53 H94 O2 N1	184112	0	107033	519885	54200.6	984053	327306	1.90913e+06	31647	14103	61623	11836.8	13377	19881.2	108140	117553	237953	521758	45327.3	7760.09	4379.83	33502.5	2.66395	0.233715
295		774.712	50.2534	C53 H92 O2 N1	520540	177491	381068	2.09394e+06	424161	2.57652e+06	1.30829e+06	2.00113e+07	344810	1.27356e+06	7587.77	3615.38	2.89609e+06	509491	710551	721184	485927	2.99251e+06	1.05551e+06	1.18227e+06	34449.3	766145	2.62081	0.332757
296		772.697	49.5326	C53 H90 O2 N1	72953.8	11189.3	39302.3	35044.7	439093	1.78863e+06	365822	164261	231449	1.02185e+06	1.4588e+06	784017	3.07894e+06	54972.3	463585	78362.7	828918	2.45078e+06	1.17597e+06	1.43116e+06	4147.29	10383.8	1.01118	0.983164
297		770.681	48.8502	C53 H88 O2 N1	753349	106053	355474	14304.4	594146	1.12177e+07	1.1523e+06	148249	3.38686	699199	961517	147320	4.12382e+06	151938	8616.73	1.93675e+06	689611	8.5316e+06	900652	1.32538e+06	372536	487573	0.97437	0.973877
298		800.728	50.3758	C55 H94 O2 N1	42759.2	0	52943.2	38434.6	40514	411175	136275	1.42652e+06	26852.8	14903.3	142204	84244.7	14077	9791.27	5572.31	67327.8	124700	364782	17806.1	109122	23047.4	57100	2.15968	0.392244
299		704.634	48.1994	C48 H82 O2 N1	106275	347115	9178.98	434106	107484	305143	154594	7.65936e+06	18263.5	0	13558.6	0	0	128907	0	176972	133997	225557	0	0	0	0	9.52484	0.299863
300		702.618	47.5811	C48 H80 O2 N1	76452.5	232465	12581.4	2.21379e+06	144059	718409	17480.8	7.06489e+06	250172	53520.2	67486.4	10115.8	36210.8	52334.4	174928	475728	101298	1.19989e+06	25192.8	17951.3	3329.32	7078.42	3.66643	0.296083
301		732.665	48.9423	C50 H86 O2 N1	6042.78	0	0	466642	0	33016.2	8965.07	83425.4	18658.2	0	0	0	0	9918.82	13321.8	0	3619.38	80542.1	0	0	0	0	3.97553	0.349052
302		728.634	47.4833	C50 H82 O2 N1	459743	394039	86921.6	1.51863e+06	585960	1.29317e+06	863987	1.07767e+07	652032	16626.3	1.23516e+06	19052.1	232082	313598	1.0862e+06	1.25016e+06	306493	2.74794e+06	48146.5	255749	6207.65	8638.06	2.08436	0.405886
303		863.691	45.5422	C59 H91 O4	480011	654011	418351	1.14872e+06	228738	3.76424e+06	1.07493e+06	5.94657e+06	507092	30777.5	5672.22	6415.69	431437	213467	739403	901024	495224	1.46824e+06	1.56315e+06	7665.46	5201.37	17382.4	1.88048	0.329616
304		880.718	45.5802	C59 H94 O4 N1	2.13156e+07	2.37104e+07	1.81431e+07	4.53797e+07	1.2175e+07	1.53051e+08	4.17368e+07	2.20697e+08	2.04218e+07	4169.53	27317.9	32539.1	5557.94	5.22378e+06	2.26363e+07	2.72775e+07	1.2513e+07	3.96221e+07	4.86585e+07	24625.2	3.96685e+07	18939.3	1.96995	0.299325
305		812.655	43.8267	C54 H86 O4 N1	618303	671295	1.03714e+06	1.72412e+06	601098	6.86402e+06	1.26468e+06	5.80023e+06	865768	3644.12	6981.63	27319.4	3982.02	197092	405682	282885	483384	667276	24107.8	3154.83	3898.84	4628.62	6.51129	0.062878
306		558.509	37.0052	C33 H68 O5 N1	2.2122e+06	1.17235e+06	592721	2.98337e+06	980662	2.83282e+06	954488	1.8611e+06	1.98718e+06	82031.1	205724	1.99571e+06	64906.2	531598	1.60056e+06	956254	1.18363e+06	2.83982e+06	82360.3	193046	62748.4	47020.2	1.6553	0.208879
307		572.525	38.0845	C34 H70 O5 N1	389266	503305	492999	925929	439811	856400	802455	1.05146e+06	780961	30856.1	77668.2	17227.2	5343.84	412635	171226	521889	417950	698027	15748.4	8717.19	27780.3	73295.6	1.87986	0.103248
308		586.541	38.8726	C35 H72 O5 N1	9.24442e+06	6.20323e+06	7.07594e+06	1.7748e+07	5.72151e+06	1.73518e+07	1.1521e+07	1.31832e+07	8.54259e+06	8.48988e+06	8.63145e+06	1.0505e+07	1.42176e+07	4.82334e+06	5.66888e+06	8.56935e+06	6.01175e+06	1.26638e+07	9.05505e+06	7.55982e+06	1.84571e+07	8.71275e+06	1.17564	0.385184
309		584.525	37.2416	C35 H70 O5 N1	3.45975e+06	2.51925e+06	1.93908e+06	1.30358e+07	2.37273e+06	1.71156e+07	7.15229e+06	76233.5	2.00425e+06	355631	2.06509e+06	3.51767e+06	7.58779e+06	3.9425e+06	3.39839e+06	5.04653e+06	3.0883e+06	9.66769e+06	3.70453e+06	5.57505e+06	1.76021e+07	3.03066e+06	0.794734	0.562989
310		582.509	35.7025	C35 H68 O5 N1	85419.3	90482.1	144378	1.03757e+06	294353	266834	1.74003e+06	1.06939e+06	891722	166136	950662	821332	895561	612537	102063	1.3797e+06	490080	1.60324e+06	440700	909485	1.95808e+06	1.30458e+06	0.665042	0.209898
311		600.556	39.5518	C36 H74 O5 N1	439855	133940	215726	520196	253330	652172	252134	630158	453036	997523	554863	317104	524978	150372	202789	139439	232521	262230	528064	322499	599240	470354	1.41557	0.132467
312		598.541	37.9366	C36 H72 O5 N1	48866.4	40158.6	76815.8	78795.4	3.06475	79523	44672.5	262297	74772.1	1.87428e+06	295961	486916	1.70921e+06	33664.9	25574.8	37177	51632.9	90201	1.73817e+06	621668	1.18915e+06	687608	0.784736	0.698891
313		596.525	36.5084	C36 H70 O5 N1	43247	16334.7	1.17387	16954.1	0.337939	135500	15919.4	345241	9953.66	870725	850860	359815	1.18673e+06	24022.2	22090.3	161262	0.0749263	107104	917373	639153	1.11709e+06	818530	0.700429	0.508404
314		614.572	40.6325	C37 H76 O5 N1	5.14659e+06	1.23703e+07	2.9933e+06	9.89655e+06	3.8922e+06	1.1898e+07	4.04619e+06	1.13351e+07	6.30293e+06	1.10982e+07	6.08124e+06	3.41097e+06	5.78944e+06	1.87754e+06	3.66464e+06	7.89192e+06	3.7143e+06	1.03089e+07	5.31011e+06	3.3232e+06	1.12185e+07	5.35505e+06	1.23913	0.351076
315		612.556	39.0772	C37 H74 O5 N1	2.1773e+07	1.83717e+07	2.01293e+07	4.47395e+07	1.51209e+07	7.8644e+07	2.78717e+07	4.49982e+07	1.63445e+07	3.25212e+07	2.6215e+07	1.9687e+07	4.02443e+07	1.25341e+07	1.17853e+07	2.82873e+07	1.63838e+07	4.0737e+07	6.62716e+07	3.15992e+07	4.70979e+07	2.0927e+07	1.02145	0.933663
316		617.512	39.0733	C37 H70 O5 Na1	5.66303e+06	4.68574e+06	4.96284e+06	9.05568e+06	3.28518e+06	1.52012e+07	5.71203e+06	1.08524e+07	4.34915e+06	5.60787e+06	4.97714e+06	3.94218e+06	7.0639e+06	3.48827e+06	3.90517e+06	8.70193e+06	5.2206e+06	1.14596e+07	8.23793e+06	4.35168e+06	7.85395e+06	4.03946e+06	1.03206	0.877944
317		610.541	37.5574	C37 H72 O5 N1	1.15806e+06	1.48404e+06	626079	2.25767e+06	765365	7.4503e+06	884970	1.09001e+07	450952	1.86313e+07	2.2265e+07	1.33155e+07	3.84936e+07	2.51157e+06	3.37911e+06	5.4874e+06	988696	2.98729e+06	3.33656e+07	2.4909e+07	3.60409e+07	2.24531e+07	0.621885	0.351305
318		608.525	35.922	C37 H70 O5 N1	222102	21611.6	405301	646865	453111	9.20658	1.38279e+06	5.99795e+06	290559	228643	152956	1.16495e+06	3.80922e+06	711070	315038	769666	506882	7.50511	3.4126e+06	1.67616e+06	6.73781e+06	1.536e+06	0.653012	0.495765
319		608.525	36.7063	C37 H70 O5 N1	1.42169e+06	309396	571361	246348	178824	437961	364709	712230	186253	27733.8	21479.5	24045.6	59717.9	36065	281795	337153	790188	983799	32983	20227.4	1.82036e+06	21080.2	0.730432	0.585892
320		628.587	41.1783	C38 H78 O5 N1	36826.4	67517.6	1.45348	7441.03	0.119252	75615.6	12311.4	27131.7	37969	518372	217811	97600.3	198276	14337.6	17436.5	53206.1	46647.7	41207.9	203446	118880	451771	196648	0.78511	0.664243
321		626.572	39.5683	C38 H76 O5 N1	14212.7	68909	72866.8	29967.6	79214.2	64582.4	229377	88776.4	63307.9	2.45042e+06	513665	429252	1.05091e+06	272799	66270	146041	51337.5	257029	2.53773e+06	384805	1.40979e+06	631058	0.619985	0.478211
322		624.556	38.5453	C38 H74 O5 N1	224907	129463	187394	171792	39139	1.13627e+06	96113.5	1.26652e+06	281473	42049.5	310453	318633	57904.5	49659.1	45867.7	269124	48988.4	430003	1.28864e+06	39417.7	83055.6	257755	1.1744	0.783231
323		642.603	42.1936	C39 H80 O5 N1	3.76038e+06	3.72101e+07	2.14653e+06	1.56752e+07	6.59272e+06	1.25977e+07	3.04013e+06	2.1547e+07	3.52083e+06	1.65036e+07	7.92891e+06	3.41299e+06	4.0806e+06	924207	1.64202e+06	2.58318e+06	3.84694e+06	7.94884e+06	6.55146e+06	4.84189e+06	1.54263e+07	1.23349e+07	1.70322	0.195111
324		640.587	40.7825	C39 H78 O5 N1	9.6878e+06	7.3566e+06	7.95817e+06	1.6689e+07	4.42472e+06	2.33805e+07	6.22007e+06	1.11396e+07	7.49376e+06	1.71122e+07	9.10969e+06	5.07574e+06	1.16509e+07	3.40708e+06	6.45893e+06	1.4384e+07	5.69681e+06	1.22277e+07	3.73668e+07	8.32996e+06	1.45123e+07	1.04977e+07	0.842062	0.601728
325		638.572	39.3736	C39 H76 O5 N1	1.00944e+07	1.19786e+07	6.53146e+06	1.70642e+07	6.83719e+06	4.36202e+07	7.72446e+06	2.82104e+07	4.45651e+06	1.2267e+07	1.33395e+07	5.878e+06	1.54875e+07	9.00293e+06	5.09634e+06	1.5119e+07	6.00353e+06	1.28572e+07	2.86765e+07	1.31355e+07	1.47927e+07	1.20935e+07	1.08781	0.766985
326		643.527	39.3718	C39 H72 O5 Na1	2.2173e+06	2.64561e+06	1.04571e+06	2.47391e+06	1.10996e+06	9.6323e+06	1.15276e+06	5.88066e+06	749709	1.48484e+06	1.8744e+06	800276	2.15339e+06	2.35694e+06	1.33216e+06	3.00073e+06	1.62741e+06	2.70306e+06	3.37349e+06	1.67636e+06	2.03343e+06	1.90707e+06	1.14934	0.657361
327		636.556	38.0373	C39 H74 O5 N1	5.14593e+06	9.97667e+06	7.64582e+06	1.01112e+07	6.72786e+06	4.76431e+07	1.09847e+07	3.26711e+07	4.86187e+06	3.15647e+06	4.16487e+06	6.3253e+06	3.55801e+06	3.9768e+06	4.17896e+06	2.42376e+07	5.43567e+06	1.15956e+07	5.79815e+06	5.05939e+06	1.14829e+07	4.68469e+06	1.38528	0.453342
328		634.541	37.2075	C39 H72 O5 N1	391664	50579.5	352072	389772	240856	1.11513e+06	111370	358055	168806	5.52783e+06	1.51929e+07	1.04924e+07	6.69724e+06	941612	648356	275244	171030	129740	9.79472e+06	1.99708e+07	7.94486e+06	5.85363e+06	0.622043	0.475918
329		632.525	36.2358	C39 H70 O5 N1	404037	498248	384540	1.55389e+06	184329	3.97749e+06	830169	1.7857e+06	698856	0.198895	1.91056e+06	262382	1.30657e+06	218052	502949	1.24779e+06	335645	2.72764e+06	51560.5	1.12804e+06	151802	322089	1.42869	0.45019
330		652.587	39.7017	C40 H78 O5 N1	129919	69532.8	92705.2	71361.1	17689.8	268839	48723	65728.1	72143.8	536588	321872	102047	355609	102270	57402.9	165037	105431	112370	360103	126636	179246	39404.9	1.1943	0.619872
331		648.556	38.4644	C40 H74 O5 N1	256565	189850	380481	451363	257624	402994	11983.9	25392.1	357846	60127.1	26189.4	17240.2	59661.8	55519	129000	96539.1	244257	339860	111259	31766.6	12143.8	24194.8	1.65519	0.213692
332		670.634	43.4904	C41 H84 O5 N1	18537.2	8096.26	6577.53	173429	0.71447	200936	126820	303299	11937	782139	404670	52697.1	228050	10963.6	54024.8	188312	112621	303621	286893	170534	696868	302991	0.754272	0.534165
333		668.619	39.3764	C41 H82 O5 N1	9.9775e+06	87115.7	247650	334743	657940	382515	279687	95954.2	79241.9	9319.7	17491.8	117112	14694	122541	156693	135632	86647.1	38825.6	77920.7	5720.17	72815.7	39630.2	11.564	0.274288
334		668.619	41.9134	C41 H82 O5 N1	45249.5	13854.8	81752	46876.1	44702.4	57862.9	21221.1	11755.6	20415.7	1.0883e+06	529362	187068	749390	22729	41092.8	438604	27591.7	672531	1.58274e+06	261962	1.69592e+06	749779	0.365228	0.126587
335		666.603	40.9259	C41 H80 O5 N1	1.12913e+06	514013	201176	927857	38422.9	6.31118e+06	366816	1.19464e+06	268689	459914	67561.2	338135	480191	278718	175753	1.49911e+06	19682.8	942353	55360	321306	2.23135e+06	1.91834e+06	1.14403	0.827881
336		664.587	39.7736	C41 H78 O5 N1	351046	503004	204137	578673	400283	4.95267e+06	499214	2.863e+06	451881	3.14918e+06	3.85792e+06	4.802e+06	3.56659e+06	281916	500734	2.88519e+06	308187	1.37356e+06	9.51902e+06	6.29533e+06	1.87405e+07	7.92264e+06	0.378956	0.151802
337		662.572	39.0018	C41 H76 O5 N1	1.49762e+06	855002	557834	910408	882039	4.72244e+06	1.00242e+06	3.1351e+06	455692	1.15151e+07	4.87094e+07	2.05558e+07	2.76839e+07	736293	340996	1.48683e+06	863276	1.80684e+06	3.08644e+07	8.8235e+07	1.81415e+07	2.03416e+07	0.520805	0.420766
338		660.556	37.5142	C41 H74 O5 N1	22805.9	173732	252594	1.07298e+06	960386	339637	3.87233e+06	3.55877e+06	896549	7.76069e+06	1.32694e+07	4.85377e+06	1.04383e+07	1.90773e+06	1.20551e+06	4.1394e+06	2.51754e+06	21648.2	1.43101e+07	1.81379e+07	1.48367e+07	6.69314e+06	0.515374	0.207359
339		660.556	38.3238	C41 H74 O5 N1	354623	525691	302139	968603	33631.5	1.89258e+06	303366	1.04193e+06	525072	12692.5	5739.57	0	12998.3	32522.9	258091	944948	127951	1.58019e+06	14339	12541.6	7936.25	0	1.38974	0.600305
340		658.541	37.101	C41 H72 O5 N1	2.98114e+06	2.39537e+06	3.24011e+06	5.88906e+06	1.46021e+06	2.64344e+07	8.75602e+06	1.41814e+07	6.03751e+06	589399	907805	7835.38	1.36782e+06	1.38299e+06	2.07623e+06	8.88874e+06	1.38097e+06	8.04732e+06	98809.7	1.19117e+06	1.39861e+06	827332	2.03235	0.227003
341		696.65	43.5038	C43 H86 O5 N1	92467	38809.9	11325.9	138159	44773.8	328110	117867	176523	7118.2	242972	129128	27077.8	104843	13408.5	219880	341035	5050.25	259560	409789	6215.58	199454	49908.1	0.671541	0.360888
342		694.634	42.1628	C43 H84 O5 N1	14129.4	6304	7952.9	48303.2	0	112330	10356.6	67922.4	11317	438920	379839	16464.9	197359	25409.9	34096.2	139674	20703.2	126212	66307.5	21137.6	1.25699e+06	78818.5	0.513043	0.50913
343		688.587	39.2282	C43 H78 O5 N1	697348	428574	233294	33916.5	318291	3.46218e+06	36561.1	1.91559e+06	112569	1.66769e+06	2.25107e+06	863115	1.67124e+06	551552	229651	746047	73119.6	963286	2.7678e+06	2.38887e+06	3.72863e+06	1.84186e+06	0.713176	0.423511
344		686.572	37.9444	C43 H76 O5 N1	801002	7681.93	64567.9	1.43926e+06	646159	8.1044e+06	278239	1.10285e+06	809383	152728	557174	4627.19	15548.4	386840	260727	3.94361e+06	361270	2.13333e+06	29430.6	401123	61222.3	304810	1.22818	0.790561
345		686.572	39.1453	C43 H76 O5 N1	1.03867e+06	1.34517e+06	797510	2.37883e+06	376174	7.56865e+06	1.42879e+06	3.11458e+06	1.8046e+06	49058.8	10831.8	1983.87	13945.7	353667	1.77971e+06	2.7661e+06	852118	1.99592e+06	8576.55	786.715	3141.87	1664.99	1.77756	0.331107
346		684.556	37.0347	C43 H74 O5 N1	165632	0	31517.7	139722	85981.7	223132	115937	735864	2951.41	3.53945e+06	5.09355e+06	198556	4.09771e+06	95073.7	15310.9	1.23024e+06	58996.2	50352.8	4.09691e+06	2.48421e+06	4.21843e+06	2.89025e+06	0.659851	0.4718
347		682.541	35.8776	C43 H72 O5 N1	1.45408e+06	675954	1.27213e+06	2.54965e+06	690417	1.30855e+07	3.45489e+06	1.22525e+07	2.41831e+06	69815	3.18044e+06	23793.9	3.00356e+06	415594	786256	6.2776e+06	590873	3.30077e+06	3.79414	1.32567e+06	2.16865	1.18313e+06	2.20119	0.19197
348		726.697	45.7574	C45 H92 O5 N1	27588.6	27712	19433.3	47943.8	36180.7	197478	55944.6	36310.4	11742.7	29150.3	64970.1	29692.5	27969.7	33285.9	24728	42930	9245.41	32629.9	829388	112125	68144.9	116451	0.333962	0.315479
349		724.681	44.7562	C45 H90 O5 N1	90293.3	58855.9	31083.3	47589.7	20200.5	203425	14559.4	119001	31953.5	314836	79092.9	7110.24	166436	12440.1	105780	134472	0	199325	2.08059e+06	38480.6	345741	142584	0.268023	0.293822
350		722.666	43.5819	C45 H88 O5 N1	163994	0.0804634	59896.6	90083	0.0771836	249037	32764.2	712230	19947.4	27925.9	289663	51589.2	319757	27483.1	98526.8	152354	8200.67	361311	1.53757e+06	21736.3	715726	307501	0.432238	0.271231
351		710.572	37.5761	C45 H76 O5 N1	255673	29053.6	12231.5	65439.4	49936.6	693511	69827.5	272771	87892.8	17891.2	13249.1	837.028	2659.01	15405.1	0	210160	18077.4	179102	0.205007	6928.77	85765.8	188092	1.54591	0.497222
352		752.713	45.7756	C47 H94 O5 N1	0.0496135	0.0779631	18658.1	26047.6	43305.5	13247.3	0	13046.4	0.127392	31590.5	7878.32	0	16187.6	18232	12747	21963.1	8693.39	241438	5.07047e+06	21107.9	35243	57206.1	0.0214441	0.316297
353		750.697	44.7043	C47 H92 O5 N1	30751.5	10994.5	9458.13	0	29986.6	151064	13888.7	183499	9420.69	72606.5	95448.8	4072.33	93983.5	11213.7	24295.8	18093.1	24014.3	324953	2.96107e+06	23497	63887.2	122748	0.136606	0.318848
354		780.744	46.6272	C49 H98 O5 N1	5980.14	0	0.105785	0	0	0	0	0	0	0	0.0122122	0	0	0	0	0	0	0	732317	0	8611.08	6874.51	0.00553646	0.33844
355		778.728	45.2482	C49 H96 O5 N1	0	0	0	18956.7	0	63637.2	0	0	0	0	0	4147.4	4418.36	0.124193	6413.57	0	4184.56	0	916343	0	0	4002.56	0.067792	0.370851
356		1151.71	29.7132	C57 H103 O21 N2	339042	387099	269155	670484	962301	5.56619e+06	2.38121e+06	7.15883e+06	405392	242730	71242	4062.67	198102	51200.2	438858	621950	358940	1.30847e+06	82327.3	74674.7	9258.24	32633.7	4.33654	0.113704
357		1263.83	37.9772	C65 H119 O21 N2	505085	597781	498350	1.47131e+06	1.69028e+06	4.04981e+06	3.24592e+06	1.34558e+07	677295	27643.6	13510.5	194999	114450	360327	591071	653220	849002	1.5717e+06	70707.5	94758.8	134211	90800.9	4.16128	0.155486
358		716.532	30.4626	C39 H74 O10 N1	29991.6	0	52994.4	47244.9	25111.7	200134	107422	594869	39516.3	17863.1	0.0725949	3617.18	14906.2	97346.9	54913	165623	7966.1	163830	22897.9	0.0543092	0.344111	0	1.53118	0.556946
359		686.557	31.7256	C39 H76 O8 N1	0	0	7162.48	40194.8	18841.3	55671.9	113126	250057	42261.7	262300	166228	14999.4	9355.4	56900.7	37308.7	88842.8	0	189352	33363.8	75513.7	103371	11063.4	1.13913	0.778438
360		730.547	31.7214	C40 H76 O10 N1	21017.6	0	32494.7	29165.3	12289.4	99335.4	239532	483802	24948.2	31875.1	5913.77	4259.66	0	50972.1	11448.6	10134.6	0	147191	5038.31	7223.36	0	5403.56	2.87125	0.253528
361		702.588	33.8029	C40 H80 O8 N1	73153.1	64237.3	22434.1	179745	34159.2	420592	305994	639104	283960	19983.8	992801	423680	644676	810131	103242	762679	106173	945872	650633	801006	199929	1.06035e+06	0.52235	0.0717784
362		746.579	33.7495	C41 H80 O10 N1	97716.8	133184	525102	147825	109592	506375	445185	464114	195173	16112.6	45335.6	67855.5	0	475271	210545	868893	51366.9	67957.1	0	10686.8	0	136359	1.04681	0.933744
363		700.572	32.9911	C40 H78 O8 N1	3.22765e+06	2.87642e+06	8.93326e+06	4.90214e+06	3.63073e+06	1.88806e+07	2.5213e+07	1.87156e+07	6.60081e+06	3.24702e+07	1.51908e+07	1.07758e+07	1.65462e+07	9.95136e+06	7.8816e+06	1.68856e+07	3.82214e+06	2.07444e+07	1.71107e+07	1.35624e+07	1.42268e+07	1.30885e+07	0.991548	0.971929
364		744.563	33.0093	C41 H78 O10 N1	2.89247e+06	2.62374e+06	7.29505e+06	3.89589e+06	3.81256e+06	1.40592e+07	2.28118e+07	1.27981e+07	5.7397e+06	3.27459e+06	1.72863e+06	1.10844e+06	1.64504e+06	5.72213e+06	4.38809e+06	8.90459e+06	2.29126e+06	1.10512e+07	1.45645e+06	736267	98554.2	660892	1.64081	0.267958
365		716.567	32.3849	C40 H78 O9 N1	4.77894e+06	8.46821e+06	1.38372e+07	8.98387e+06	2.49767e+06	2.69424e+06	5.50901e+06	6.40818e+06	1.27673e+07	7.99011e+07	64582.6	2.00135e+07	7.22597e+06	380044	1.4741e+06	432252	1.37903e+06	1.40079e+07	3.53397e+07	55562.1	39458.3	16598.8	2.25645	0.301152
366		698.557	32.1597	C40 H76 O8 N1	221199	400311	1.36799e+06	2.16729	118255	83447.4	548734	226467	1.33132e+06	6.91091e+06	643501	1.78206e+06	657947	0	0	57479.6	0	1.49781e+06	3.32341e+06	138242	0	240497	1.88201	0.425697
367		714.551	29.9319	C40 H76 O9 N1	8247.25	0.00909191	32520.5	0	26556.1	0	0.00804705	37124.6	132540	848400	80748.3	119679	91132.8	0	0	15140	0	0	261094	86192.9	30292.4	40495.9	2.20046	0.416229
368		728.603	35.3157	C42 H82 O8 N1	393918	1.22744e+06	780858	853705	960432	718433	4.9637e+06	198909	993232	4.04929e+06	2.03765e+06	1.89553e+06	1.66777e+06	771727	2.15045e+06	1.30755e+06	1.30078e+06	2.19705e+06	1.21087e+06	2.39381e+06	1.40005e+06	1.06705e+06	1.04056	0.888045
369		772.594	35.3277	C43 H82 O10 N1	378681	831312	959045	607808	1.15052e+06	761640	3.49749e+06	301667	711211	293835	140445	104268	116436	413938	870092	857746	723487	828137	53877.3	145751	73232.2	49606.3	1.69882	0.274982
370		762.516	33.0531	C43 H72 O10 N1	1.09584e+06	438203	960557	6.06309e+06	90676.5	4.98242e+06	1.66286e+06	2.01536e+06	1.86687e+06	4.75385e+06	3.37869e+06	1.30017e+06	3.12222e+06	633766	6.84269e+06	278394	259125	1.45216e+07	2.93938e+06	2.715e+06	3.6561e+06	1.30574e+06	0.662634	0.458335
371		756.635	37.3764	C44 H86 O8 N1	479741	616327	1.09305e+06	1.26363e+06	1.12465e+06	1.2741e+06	4.79749e+06	1.3108e+06	1.23594e+06	3.57411e+06	1.74644e+06	1.53357e+06	2.2102e+06	939885	3.10476e+06	1.33458e+06	1.18613e+06	2.63179e+06	2.29044e+06	2.45481e+06	2.39309e+06	1.01533e+06	0.888189	0.621371
372		800.626	37.4167	C45 H86 O10 N1	387021	665447	1.26628e+06	1.18985e+06	1.24478e+06	1.27314e+06	5.75547e+06	1.13732e+06	914212	249382	112387	38015.6	12114.4	540491	1.92072e+06	763840	658526	1.43696e+06	42954.2	10897.2	186966	48140.8	1.75813	0.327207
373		814.641	38.3823	C46 H88 O10 N1	77341.7	74829.2	177810	333641	183586	352399	1.01147e+06	816342	238335	64322.6	0.126193	9835.96	10228.2	177709	155142	126612	107734	256656	11904.1	0.0875954	0	0	2.77512	0.0973586
374		786.682	39.628	C46 H92 O8 N1	67866	6717.1	120422	222510	42899.4	123165	322553	296458	224169	314338	362120	240036	209582	362060	453684	975623	200348	559561	446989	309748	65776.7	494767	0.456849	0.0276781
375		802.677	39.5452	C46 H92 O9 N1	8.56343e+06	4.31034e+06	1.35076e+07	2.66132e+07	7.81515e+06	2.37893e+07	1.40241e+07	7.60928e+07	9.3933e+06	2.7776e+07	7.44151e+06	1.83236e+07	6.75004e+06	1.13956e+07	6.51503e+06	3.11401e+06	1.03725e+07	5.28893e+06	5.2117e+06	6.12514e+06	378776	63355.4	3.49118	0.0270392
376		784.666	39.1824	C46 H90 O8 N1	3.12192e+06	1.81766e+06	7.96949e+06	8.35251e+06	4.10367e+06	9.27386e+06	2.05549e+07	1.2099e+07	6.31658e+06	1.85244e+07	7.80819e+06	6.87542e+06	7.34415e+06	5.8232e+06	6.80924e+06	5.60515e+06	4.86956e+06	1.13147e+07	8.2798e+06	7.11863e+06	7.10093e+06	3.84295e+06	1.30069	0.244666
377		828.657	39.2311	C47 H90 O10 N1	2.56284e+06	1.42925e+06	5.34455e+06	6.08234e+06	4.9025e+06	6.50156e+06	1.94192e+07	7.47609e+06	4.13315e+06	2.05212e+06	266624	23613.9	41110.7	3.93519e+06	5.26782e+06	3.34887e+06	3.65599e+06	5.72995e+06	37304.4	154437	121587	107456	1.8651	0.203401
378		800.661	38.7109	C46 H90 O9 N1	2.11738e+06	1.8708e+06	2.87932e+06	8.99803e+06	852853	1.39341e+07	1.17305e+07	7.00969e+06	4.19055e+06	3.10816e+07	4.06039e+06	1.58556e+07	4.2286e+06	2.66005e+06	3.77381e+06	3.78895e+06	1.58813e+06	3.66974e+06	1.06269e+07	2.44471e+06	2.83502e+06	1.37185e+06	2.2995	0.0766436
379		844.652	38.7483	C47 H90 O11 N1	1.32445e+06	1.14439e+06	1.45034e+06	5.01675e+06	361746	9.58391e+06	7.51957e+06	699246	2.81116e+06	106224	46357.2	76775.9	139738	396792	1.57661e+06	148460	349377	129081	311444	36914.9	49112.3	2477.9	6.98721	0.0413055
380		782.65	37.613	C46 H88 O8 N1	159410	21423.9	126807	273856	326886	604958	237028	2.23756e+06	388588	1.41496e+06	234190	47068	277504	417237	32106.4	432090	270448	348956	63323.7	273512	692691	125678	1.65522	0.322757
381		826.641	37.5537	C47 H88 O10 N1	77238.8	39735.9	104281	245512	270467	408764	226116	1.21821e+06	62530.5	111391	6331.87	5258.34	4390.41	230871	73171.2	168724	63183.2	208821	0	6604.57	21277.5	3358.41	2.48034	0.201935
382		820.594	37.9802	C47 H82 O10 N1	450109	119646	440716	1.22325e+06	374393	1.15292e+06	1.29808e+06	626794	290357	9256.63	8131.47	25269.2	46025.5	384006	286528	180707	295296	768045	6032.01	9738.88	27139.9	12127.1	2.13179	0.129747
383		798.682	40.0444	C47 H92 O8 N1	1.76231e+06	563458	3.0945e+06	4.39717e+06	984251	6.56027e+06	6.71831e+06	1.53366e+07	2.99698e+06	2.38107e+06	1.59657e+06	944732	860313	3.38227e+06	2.11997e+06	1.53365e+06	1.48429e+06	3.53309e+06	330257	706636	306623	110656	2.47025	0.0862178
384		842.673	40.0468	C48 H92 O10 N1	1.43616e+06	405393	2.48878e+06	4.50889e+06	1.24639e+06	6.5663e+06	7.84192e+06	1.00242e+07	2.50314e+06	312826	8552.76	15096.5	6565.57	2.38879e+06	1.6693e+06	878269	1.15872e+06	2.6565e+06	401390	9486.98	124482	8088.57	2.78294	0.0820005
385		814.677	39.4776	C47 H92 O9 N1	2.69592e+06	3.73885e+06	2.30152e+06	6.27694e+06	1.11509e+06	1.09743e+07	6.96843e+06	4.38629e+06	3.91528e+06	6.39034e+06	842137	2.60524e+06	1.45116e+06	896727	78851.7	1.8347e+06	5.39268e+06	2.62426e+06	2.60078e+06	1.08318e+06	733105	381956	2.37743	0.0230268
386		858.668	39.5303	C48 H92 O11 N1	1.49579e+06	1.06003e+06	627622	3.95958e+06	214179	9.58744e+06	4.50544e+06	2.77881e+06	2.82612e+06	186113	20874.9	294150	339996	96368.1	846270	616022	137236	1.31049e+06	653927	90687.6	19905.5	154622	4.91978	0.0436415
387		796.666	39.0249	C47 H90 O8 N1	34833.6	51524.8	85352.2	540784	198661	781315	378804	884894	315853	10474.3	24817.5	13612.1	12505.8	29844.9	30060.8	31243.7	20434.9	68892	213188	131957	69825.2	11045	3.8051	0.0497645
388		840.657	38.8562	C48 H90 O10 N1	7860.29	0	87908.5	20577.9	16222.8	47231.1	19597.7	129130	72203	0.555162	0	0	0	5218.71	12760.8	1814.49	9177.71	76406.6	0	0	0	0	2.6327	0.191796
389		812.661	38.298	C47 H90 O9 N1	61658	77608.7	222461	254344	134598	476684	830024	65776.6	672963	290699	504605	842339	967248	72624.5	46567.4	73221.2	177402	123995	357450	5354.34	10254.5	8991.35	4.26913	0.00486785
390		814.713	41.3739	C48 H96 O8 N1	49129.2	7682.78	22876.8	148417	0	150629	317780	114174	158916	37893.2	19826	19199.2	2337.91	244350	183478	2.09291e+06	10833	642358	258098	121851	5123.7	784815	0.167165	0.106232
391		830.708	41.0822	C48 H96 O9 N1	18223.6	56931.8	118172	1.91513e+06	31717.8	573043	802357	1.13111e+07	598404	140355	142189	891509	104114	39839.8	94225.5	189429	46139.7	1.75585e+06	2.64333e+06	48410.9	398686	363685	2.07252	0.473211
392		812.697	40.7862	C48 H94 O8 N1	4.57776e+06	2.71495e+06	1.44465e+07	8.62194e+06	5.22347e+06	1.44607e+07	2.39088e+07	3.23775e+07	7.82508e+06	1.29879e+07	9.5185e+06	9.18548e+06	1.08433e+07	1.29575e+07	1.0833e+07	1.32521e+07	6.32305e+06	2.54096e+07	1.54034e+07	9.12369e+06	9.64692e+06	1.57446e+07	0.91394	0.701296
393		856.688	40.8475	C49 H94 O10 N1	4.07075e+06	2.23899e+06	1.12976e+07	7.77689e+06	6.42842e+06	1.32455e+07	2.51742e+07	2.28482e+07	6.08599e+06	1.3204e+06	26387.8	15931.2	16824.2	8.05904e+06	7.03513e+06	7.53297e+06	5.02217e+06	1.24475e+07	1.50753e+06	29978.7	22131.2	1.59264e+06	1.60949	0.297349
394	1	828.692	38.3701	C48 H94 O9 N1	467120	2.56628e+06	2.18352e+06	917294	987656	1.33311e+06	5.52444e+06	2.8934e+06	375274	2.97759e+06	962914	1.30675e+06	8.55471e+06	2.3313e+06	1.25144e+06	1.51942e+06	526578	1.06046e+06	1.05804e+06	3.36171e+06	1.31047e+06	1.72026e+06	1.52027	0.261158
395	1	828.692	40.3584	C48 H94 O9 N1	3.34018e+06	1.47419e+06	7.75879e+06	1.05783e+07	1.09886e+06	2.92688e+07	1.61295e+07	1.55626e+07	7.90313e+06	3.92173e+07	8.71323e+06	2.00883e+07	5.93886e+06	1.92682e+06	4.84867e+06	2.20487e+07	1.80199e+06	9.33309e+06	5.24751e+07	2.95229e+06	2.48913e+06	1.97369e+06	1.1584	0.78862
396		872.683	40.4109	C49 H94 O11 N1	2.84082e+06	870102	5.37756e+06	6.94844e+06	791328	2.53928e+07	1.15489e+07	2.01471e+06	6.53202e+06	340707	146072	98997.8	31000.1	643231	2.72883e+06	1.10561e+06	830784	5.22454e+06	5.10761e+06	22034.8	11442.9	2448.79	2.77927	0.159887
397	1	810.682	39.1487	C48 H92 O8 N1	4.56328e+06	2.93928e+06	5.64578e+06	8.52915e+06	8.25397e+06	1.48307e+07	8.59337e+06	3.79208e+07	2.48739e+06	1.10512e+07	1.246e+07	7.56656e+06	2.0237e+07	1.5699e+07	6.59883e+06	1.19714e+07	4.7345e+06	9.67017e+06	1.07182e+07	1.16345e+07	7.36664e+06	9.79326e+06	1.13894	0.637239
398		854.673	39.1978	C49 H92 O10 N1	3.30607e+06	2.0023e+06	4.12163e+06	5.70729e+06	9.04106e+06	1.14716e+07	8.29795e+06	2.24819e+07	1.79509e+06	39072.1	41420.1	52156.1	344743	1.00188e+07	4.37371e+06	6.55846e+06	3.12898e+06	6.08046e+06	123043	106278	27051.8	155094	1.55578	0.390562
399	1	810.682	40.3993	C48 H92 O8 N1	217396	35064.2	469101	768030	24548.1	2.04569e+06	1.0365e+06	152174	681520	3.19389e+06	50694.5	1.51998e+06	93878.6	23882.2	327982	38139.7	99231.6	786799	4.29222e+06	42523.8	211394	6412.51	1.22204	0.791745
400		842.672	36.0004	C48 H92 O10 N1	0	525070	121095	0	97629.1	0	0	0	0.112508	1.60784e+06	0	568001	1.58778e+06	0	0	0	0	0	1.23947e+06	353703	0	0	1.95868	0.437416
401		826.677	38.5897	C48 H92 O9 N1	23686.5	20527.1	99340.5	86063.3	44277.8	1.30675e+06	138147	1.52304e+06	57180.3	2.12214e+07	8.59232e+06	9.093e+06	5.58075e+06	1.42742e+06	371127	7.89157e+06	39625.8	1.094e+06	8.95852e+06	1.20365e+06	338015	466549	1.51823	0.552558
402		808.666	37.7997	C48 H90 O8 N1	321927	342797	926724	572347	1.57128e+06	1.79892e+06	1.35112e+06	6.87414e+06	438847	266453	1.20585e+06	801820	257077	1.20782e+06	538327	2.31556e+06	654739	1.41124e+06	1.4068e+06	1.81486e+06	84405.3	1.06067e+06	1.10362	0.824957
403		852.657	37.8258	C49 H90 O10 N1	520404	270275	776442	643520	2.69894e+06	1.8127e+06	1.30055e+06	4.05265e+06	374681	98286.5	17473.2	39272.8	7071.08	1.61164e+06	847526	1.57942e+06	1.10542e+06	1.19257e+06	1772.85	10501.2	3988.94	32971.6	1.36734	0.534223
404		828.729	42.0433	C49 H98 O8 N1	20146.9	8377.46	5941.06	16580.7	13774.7	21772.9	22910	6117.39	39116.7	6375.34	9817.88	7339.54	9912.05	33266	10996.1	85836.7	32861.6	129746	45516.7	14591.5	0	35665.1	0.335359	0.0695559
405		844.724	41.9199	C49 H98 O9 N1	795008	796367	966451	1.49105e+06	413011	1.36643e+06	639952	760497	798532	10972.6	39195	50528.1	59243.2	67528.6	546166	1.86117e+06	959009	3.56519e+06	9.02299e+06	5983.75	3.33896e+06	3.07605e+06	0.252554	0.0835788
406		826.713	41.5458	C49 H96 O8 N1	75668.7	81338.4	647167	457251	83683	512191	967569	2.14953e+06	552428	150751	150132	104108	17960.9	142187	454424	285113	226840	1.18187e+06	125058	15181.7	81055.1	240415	1.49668	0.457308
407		870.704	41.5511	C50 H96 O10 N1	115278	14889.5	374261	465551	56808.6	644219	1.07447e+06	1.26616e+06	351474	4345.72	0	0	0	62199	202620	125248	105918	643482	43250.2	0	2255.17	8484.72	2.5335	0.1541
408	1	842.708	39.2391	C49 H96 O9 N1	16300.5	130633	272738	174464	90487.6	61730.2	166386	135382	110112	472089	127979	218577	58446.4	13931.2	92862.8	37433.2	109161	18920.9	124169	102730	24849.2	16120.5	2.60853	0.0156161
409	1	842.708	40.9968	C49 H96 O9 N1	107791	36407.3	50219.8	1.8066e+06	122261	1.99873e+06	21993.1	181990	18320.1	2.41489e+06	487474	1.06347e+06	479685	8656.9	82394.5	179614	387935	315293	8.36037e+06	296256	37630.5	323075	0.609062	0.654461
410		886.699	41.0789	C50 H96 O11 N1	248202	58955.2	3085.3	463236	35595.8	1.61649e+06	426356	155805	424144	166005	36656.6	117433	23689.1	14113	35624.1	35936.8	40631.8	520106	60333.7	0	7883.86	8859.14	3.61292	0.129554
411		824.697	39.888	C49 H94 O8 N1	15043.3	2161.58	4210	76148.3	26336.3	44862.2	35728.7	31596.2	7010.37	607445	515945	342660	771485	83953.4	89952.9	42277	24631.4	102384	323701	193073	17631	327001	1.42566	0.513192
412		868.688	39.9597	C50 H94 O10 N1	13642.1	30201.4	216602	247704	124099	328671	322927	685467	1039.31	3144.54	7592.92	17021	32414.5	5979.23	97078.9	31940.8	5192.48	118240	17939.1	6838.79	0	0	4.96364	0.050141
413		840.692	39.1875	C49 H94 O9 N1	384421	1.12234e+06	249821	1.47323e+06	1.51243e+06	398686	927277	2.88256e+06	169436	3.81519e+06	1.11112e+06	1.94895e+06	1.27222e+06	139233	293621	1.11448e+06	423655	94519.3	1.08006e+06	95184.3	90346.5	56918.3	3.52848	0.00982618
414		842.744	42.5681	C50 H100 O8 N1	11494	0	0	0	10854	13300.2	9882.3	45088.6	49900	3969.88	0	6316.84	0	135709	318615	111235	0	49928	4687.18	72678	0	11523.6	0.148222	0.0896108
415	1	858.739	41.5861	C50 H100 O9 N1	18970.2	46758.5	47304	14481.8	9175.91	261392	210203	252776	35607.2	84032.7	9298.96	24782.3	12678.5	78757.6	31743.6	1.32211e+06	6141.92	49011	5.62657e+06	10531.8	25121.7	50866.3	0.0987827	0.278481
416	1	902.73	41.5787	C51 H100 O11 N1	0.414165	11812.4	92781.8	9557.08	0	9881.73	166188	21858.5	20279.4	3425.61	0	0	0	7025.97	38865.2	83023.4	13180.8	33869.6	360536	0	0	9746.39	0.42557	0.413041
417	1	858.739	42.6237	C50 H100 O9 N1	31373.4	10136.4	5717.99	22527.4	10575.6	144138	22601.3	260890	5606.98	24557.4	9929.36	14013.8	25275.8	305684	32000	26645.2	9361.92	40401.9	1.37919e+06	3292.57	11170.3	4454.12	0.224381	0.333396
418	1	902.73	42.3313	C51 H100 O11 N1	11955.9	3856.74	3030.35	0	0	34269.4	13135.7	7875.54	5396.71	0	0	0	0	0	0	21794.4	17705.9	10003.2	138373	0	0	4430.49	0.286275	0.340966
419		840.729	42.206	C50 H98 O8 N1	3054.74	16204	317524	117812	21237.1	109746	599661	325527	9311.35	26487.2	13351.7	135679	139203	27379.8	711509	1.02277e+06	70601.3	2.2009e+06	5.51448e+06	225774	756026	7.15731e+06	0.071819	0.0682094
420		884.72	42.2523	C51 H98 O10 N1	55673.9	25418.1	268035	166535	15854.3	209234	693051	198737	171530	0	0	0	0	0	536579	781305	21366	1.72628e+06	522105	8525.86	63753	474915	0.302061	0.130116
421		856.724	40.0922	C50 H98 O9 N1	31028.2	65648.2	83714	11597.2	15265.1	16778.7	111172	26859.5	14116.2	49481.9	68928.7	67963.4	58217.7	20865.4	40530.9	65528.8	10254	29125	672418	80907.5	15265.5	255580	0.361003	0.27698
422	1	900.715	40.0955	C51 H98 O11 N1	9011.39	65285.4	79535.7	24627	11257.6	8657.67	172778	28863.5	5993.8	4137.92	6036.81	3564.64	9622.11	8123.16	26015.4	48663.8	0	22261.6	45814.7	0	2232.42	5185.21	1.87786	0.314397
423		856.724	41.6085	C50 H98 O9 N1	113258	669260	69347.6	46004	218109	2.84919e+06	159096	3.38597e+06	81859.7	637401	40035.2	247878	27193.8	1.55486e+06	890633	1.58667e+07	37618.5	1.19243e+06	4.07908e+07	39635	53679.8	2.15818e+06	0.09452	0.20428
424	1	900.715	41.6566	C51 H98 O11 N1	403207	38650.4	9315.93	63292	22515.3	23223.2	187302	84295	324588	29480.9	11155.8	19848.2	7142.79	28359.1	21963.3	1.49505e+06	31607	617553	3.00174e+06	6105.56	22276.7	78398	0.159794	0.189224
425	1	838.713	40.4886	C50 H96 O8 N1	129530	224370	372314	302884	135885	94684.9	210425	17730.3	18238.1	14761.2	157599	86006.6	297378	212689	116428	126564	2322.91	652177	478764	124092	358018	1.8397e+06	0.364995	0.185021
426		882.704	40.6348	C51 H96 O10 N1	10293.6	2425.53	95455.2	12070.2	16532.6	263287	25049.1	565064	7423.13	7386.43	5818.61	4360.96	32619.7	96424.6	3609.01	376713	25184.9	414969	77686.4	15675	18598.3	51177.2	0.671634	0.578775
427	1	838.713	41.6948	C50 H96 O8 N1	0	10680.8	8806.37	13427.5	15421.4	13670.1	27749.4	9989.46	12359.2	38188.2	20447	8436.84	2853.88	13794.3	15051.4	109325	6617.65	4.18875	3.37967e+06	4847.01	10896.3	63950.8	0.0349654	0.329977
428	1	870.739	40.8469	C51 H100 O9 N1	12586	0	0	11751.5	0	0	19168.1	33540.9	0	3265.15	0	4662.49	0.0419492	8376.22	0	11174.1	28118.5	5763.4	13312.9	3767.5	55593.5	23411.3	0.393454	0.141475
429	1	870.739	42.2864	C51 H100 O9 N1	0	9132.39	0	18037.9	0	10005.6	20913.9	21723.1	8103.75	26238.8	0	0	0	14889	27008.7	28810	14788.3	26879.4	3.15251e+06	5111.57	35640.4	10074.9	0.0238352	0.331679
430		868.76	42.9647	C52 H102 O8 N1	0.144886	9697.24	15250.6	6597.46	0	12807.9	10984.6	0	0	4308.91	0	4187.64	0	12579	0	18718.3	11338.6	36584.1	1.6465e+06	0	19993.6	249551	0.0221491	0.262924
431		884.755	42.9094	C52 H102 O9 N1	12705.1	34239.9	0	45830.1	17534	319696	188967	29153.2	0	7676.86	11258.8	8268.94	8568.84	298350	28438	3.76333e+06	21333.7	68641.3	7.1971e+06	46072.3	4287.52	28474.7	0.0413292	0.187075
432		802.641	38.0368	C45 H88 O10 N1	5887.42	22877.9	7858.01	94234.1	27466.1	73920.9	71859.4	9976.67	7424.63	0	0	0	0	15805.7	89697.3	188871	32118	73421.1	0	0	0	0	0.556572	0.413294
433		830.673	39.8194	C47 H92 O10 N1	209700	61837.7	62399.2	435806	228419	457135	617954	184443	229342	4938.56	20727.1	2395.25	4606.47	400172	265150	821057	91571.7	386320	5620.23	13273.1	0	32897.5	0.865256	0.78345
434		858.704	41.3549	C49 H96 O10 N1	76271.1	7009.29	13100	127480	21083.2	211412	414090	126945	155015	0.434746	6163.44	0	0.497281	217191	238090	1.24604e+06	52211.3	674376	5079.74	0.226434	0	33347.7	0.325214	0.235398
435		886.735	42.47	C51 H100 O10 N1	0	0.00704623	27517.3	8123.69	0	0.0453557	15548.2	14798.4	5432.75	0	5694.69	0	0	0	8147.58	152157	13704.4	35531.3	43821.6	0	0	6325.39	0.205583	0.200131
436		718.583	31.9743	C40 H80 O9 N1	178078	1.28185e+06	120626	14978.8	50595.4	87575.5	441696	68714.1	38395.4	4.0303e+06	230425	1.64194e+06	573396	26528.4	0	97115.9	36257.2	634438	3.24521e+06	120730	6904.13	67878	1.43177	0.671976
437		762.574	31.9743	C41 H80 O11 N1	13615	1.23199e+06	140706	48363	129994	227930	790306	119229	74420.5	733431	81984.3	106012	49724.2	60763.1	21656.6	99149.8	11056.9	22930	38906.2	16082.1	13614.1	10362.6	8.80942	0.0322776
438		734.578	31.1723	C40 H80 O10 N1	20567.4	186592	20476.2	247060	0	146981	106332	868150	26380.4	37469.8	62304	61615.5	828581	15561.3	10313	107223	8281.79	74336.1	3.54781e+06	108190	6110.09	31845.4	0.462612	0.572387
439		760.558	32.3714	C41 H78 O11 N1	2.38196e+06	4.39322e+06	5.67243e+06	3.83869e+06	1.03865e+06	2.78276e+06	2.48078e+06	3.36694e+06	5.78164e+06	1.08516e+07	247862	1.14408e+06	8173.31	293297	448937	788157	495700	4.19998e+06	4.23011e+06	39463.1	7941.83	11861.3	2.8961	0.0379959
440		790.605	34.4503	C43 H84 O11 N1	0	2.6254e+06	48441.5	0	323394	72755.4	739667	6663.75	55364.6	51983.3	0	4105.73	0	39989.4	79303.3	0.118141	15040.1	16236.4	16814.2	137895	0	0	8.90739	0.21011
441		788.589	34.8628	C43 H82 O11 N1	1.46084e+06	1.10562e+06	1.52623e+06	1.52929e+06	2.88834e+06	3.23791e+06	5.32549e+06	8.70375e+06	1.65684e+06	20038	57231	13731.3	62074.6	664819	2.42237e+06	5.27921e+06	1.36301e+06	1.90463e+06	50856.8	69819	44728.7	48804.6	1.61196	0.383178
442		816.621	36.9292	C45 H86 O11 N1	496549	534644	492784	1.47081e+06	656875	1.68486e+06	1.79231e+06	495845	1.46361e+06	89691.1	141771	30603.8	13842	295442	22758.2	2.37664e+06	142352	1.39172e+06	9445.78	82797	89192.4	208810	1.40348	0.537168
443		778.584	38.4363	C45 H80 O9 N1	3.53418e+06	3.83823e+06	2.8783e+06	4.01029e+06	2.14652e+06	6.53783e+06	1.85166e+06	6.93226e+06	1.88886e+06	833331	712688	119636	507163	1.75411e+06	732607	2.01549e+06	2.87382e+06	3.15871e+06	806283	688964	11506.4	37770.3	2.05131	0.0640745
444		774.553	36.6435	C45 H76 O9 N1	1.33299e+07	2.53852e+07	1.1393e+07	2.12456e+07	7.50762e+06	5.89347e+07	2.89499e+07	3.69965e+07	2.54349e+07	1.10566e+07	5.37938e+06	6791.97	6.06014e+06	3.43887e+06	7.99153e+06	1.64519e+07	5.94497e+06	1.70951e+07	7.31866e+06	6.79201e+06	1.2865e+06	1.92189e+06	2.55329	0.0273282
445		802.677	38.3484	C46 H92 O9 N1	110096	1.513e+06	1.77217e+06	263807	380047	100373	4.28614e+06	219062	725254	4.79276e+06	45812.1	390833	90728.5	110130	1.00739e+06	387872	57622.1	358293	3.69684e+06	527992	348314	35856.6	1.55736	0.500527
446		846.668	38.3844	C47 H92 O11 N1	164631	1.10989e+06	993972	524765	360545	431839	4.52234e+06	524034	586925	171572	0	5752.57	24415	242122	530632	323306	236241	235449	53031.2	4767.89	9243.25	7311.27	3.97175	0.13162
447		818.672	37.9526	C46 H92 O10 N1	29979.7	330949	195760	297296	13523.4	31828.3	237565	154813	252826	3.28343e+06	33118.3	2.83388e+06	1.56532e+06	16939.6	70733.1	71191.6	12936.5	43139.3	8.52198e+06	19539.9	51022.4	55945.5	0.723306	0.789291
448		862.663	38.013	C47 H92 O12 N1	30843	203697	229246	325301	53476.7	94118.1	204864	131202	219911	18081	3670.2	32747.4	156471	5585.69	46404.4	10236.2	19828.9	13424.2	740698	21894.7	9940.9	3183.83	1.35381	0.696667
449		844.652	38.8275	C47 H90 O11 N1	1.29938e+06	1.12284e+06	1.4119e+06	5.28004e+06	361746	9.59371e+06	7.6873e+06	1.82183e+06	2.72768e+06	106224	139720	67898.8	123388	396792	1.57661e+06	1.59863e+06	409105	1.16634e+06	94518	77742.2	36525.4	4003.17	4.09986	0.0589632
450		842.636	37.341	C47 H88 O11 N1	88343	29554.3	202075	542169	48595.4	44674.1	1.47704e+06	390353	729336	11286.5	35097.5	72621.8	15401.1	8390.79	68077.2	91513.8	32800	129342	77078.2	7193.26	2504.2	10122.3	5.97681	0.0699349
451		832.687	38.8495	C47 H94 O10 N1	48441.8	141067	195671	267961	25372.2	138717	120117	132442	394992	4.45993e+06	97915.6	2.63793e+06	1.6501e+06	50747.4	122421	25227.2	108041	37680.6	9.52063e+06	178446	43794.7	165436	0.69624	0.7621
452		876.678	38.8105	C48 H94 O12 N1	39028	18526.9	39858.2	11864.4	8762.21	112845	39768.9	144135	35659.2	300705	5978.74	143101	76278.1	41876.7	82263.5	15458.2	65555.6	58572.2	160742	16163.8	40139.3	15904.8	1.36114	0.481657
453		858.668	39.6385	C48 H92 O11 N1	1.01467e+06	418682	1.42252e+06	4.20785e+06	317567	1.03036e+07	4.81612e+06	1.16832e+06	2.42648e+06	295867	40334.5	37670.1	38516.5	213510	814643	432927	2.00139e+06	1.27703e+06	290090	24636.6	33154.5	27518.9	3.58791	0.104468
454		830.708	40.1066	C48 H96 O9 N1	303214	930590	4.1206e+06	865247	451337	789662	7.57701e+06	1.3228e+06	1.26295e+06	3.71964e+06	661463	1.71974e+06	529262	615927	1.23374e+06	1.44188e+06	476094	1.17199e+06	5.53601e+06	244206	251837	268566	1.49382	0.452649
455		874.699	40.1044	C49 H96 O11 N1	248933	796812	3.53337e+06	741924	467642	876348	8.26644e+06	1.03964e+06	1.02954e+06	349878	66759.1	203442	46797.4	447237	375834	597674	245078	699004	387241	6714.73	10475.8	7961.22	4.40418	0.122011
456		874.699	41.167	C49 H96 O11 N1	206863	17216.7	176531	219311	81930.2	77190.4	95123.2	432544	72484	12457.4	27033.8	11349.5	36484.7	5930.02	9977.57	112392	83453.5	117058	41948.1	5716	9219.63	13092	2.54593	0.0808169
457		846.703	39.651	C48 H96 O10 N1	77697.5	237021	1.25635e+06	590277	44471.8	131500	706185	452184	1.10815e+06	7.54262e+06	148652	9.3315e+06	3.81558e+06	70790.2	350529	19593.7	45494.1	382532	7.66375e+07	300683	50842.5	26931.2	0.226152	0.455125
458		828.692	38.3612	C48 H94 O9 N1	467120	2.56628e+06	2.18352e+06	917294	987656	1.33311e+06	5.52444e+06	2.8934e+06	375274	2.97759e+06	962914	1.30675e+06	8.29511e+06	2.3313e+06	1.25144e+06	1.51942e+06	526578	1.06046e+06	1.05804e+06	3.36171e+06	1.31047e+06	1.68127e+06	1.51173	0.26021
459	1	872.683	38.3937	C49 H94 O11 N1	299983	2.00602e+06	1.65981e+06	748096	1.02576e+06	920235	5.03626e+06	1.60831e+06	267068	312168	79956.2	116391	21618.2	1.07513e+06	648239	776116	384883	455604	81786.6	17945.3	10827.8	16634.6	2.81576	0.100091
460	1	872.683	40.4298	C49 H94 O11 N1	2.8531e+06	877954	5.44127e+06	7.43066e+06	791106	2.57364e+07	1.07472e+07	2.60749e+06	6.5658e+06	340707	54390.8	98997.8	7159.1	643269	2.72736e+06	1.10933e+06	831409	5.36967e+06	5.10761e+06	22034.8	3187.21	4549.18	2.78142	0.157753
461		844.687	37.9234	C48 H94 O10 N1	34217.7	1.91977e+06	1.62811e+06	786146	452017	0.205797	504637	354668	268357	1.13343e+07	297171	1.25478e+07	1.5875e+07	11136.7	92956.4	272906	121857	208457	2.84641e+07	1.36709e+06	6119.91	116190	1.03871	0.970604
462		888.678	37.8895	C49 H94 O12 N1	138835	1.53754e+06	1.19547e+06	731906	1713.48	30197.3	417856	288769	211219	836977	9253.13	957124	885787	75629.4	15309.7	20423.6	8513.76	6511.48	2.15484e+06	5289.56	0	0	2.19291	0.290589
463		870.668	38.7852	C49 H92 O11 N1	1.51028e+06	848126	3.42733e+06	4.14322e+06	975557	5.75722e+06	1.90458e+06	1.20436e+06	1.2046e+06	310053	21149.5	109431	23897.8	940684	916080	1.71941e+06	507282	1.91306e+06	100728	10293.2	54559.5	31478.4	2.3965	0.0968529
464		860.589	34.256	C49 H82 O11 N1	15496.8	80935.9	129547	19507.1	67587.7	763902	1.05016e+06	2.00525e+06	45888.7	157484	8278.87	3504.17	19260.7	76662.4	42462.8	275236	9811.58	70540.6	10516.5	2955.74	3978.27	13465.8	5.97902	0.121251
465		844.724	40.651	C49 H98 O9 N1	33001.7	33842.2	69450.1	64952.8	37103.4	45866.9	27486.8	117769	30428.5	116290	17818.1	96428.3	102524	7734.98	8933.71	123866	28971.5	8352.79	1.05279e+06	25575.8	41717.3	22461.6	0.415761	0.474578
466		860.719	40.3548	C49 H98 O10 N1	0	0	18015.8	0	0	10916.6	3875.53	33809.4	19556.1	492832	0	823863	359639	0	479.789	22774.5	12327.7	33614	1.61965e+07	6366.97	1909.85	33482.3	0.0748244	0.378735
467		886.699	40.906	C50 H96 O11 N1	96853.7	43579.9	102825	55289.2	36365.8	241969	121620	59204.1	109321	283897	63026	137568	20121.6	17101.8	50576.7	38376.1	56100.1	141146	620805	4821.73	18503.9	14933	0.986732	0.984054
468		858.703	38.7284	C49 H96 O10 N1	0	136411	45470.5	0	40574.7	0	0	13096.3	0	1.08773e+06	11002.4	1.70295e+06	2.0046e+06	0	13615.6	0	21011.9	0	5.49075e+06	8717.73	0	0	0.630728	0.730768
469		874.734	40.7636	C50 H100 O10 N1	0	0	10415.3	0	0	15608.9	0	0	0	71619.1	736.16	151948	74672.9	0	11214.6	11017.4	0	0	2.28121e+07	4531.17	0	5669.42	0.00984921	0.350376
470		872.719	39.448	C50 H98 O10 N1	0	1.15922	34789.7	1.11018	0	9190.31	0	22651	0	211558	14362.4	620509	518917	11303.2	16263.3	11233.8	0	7996.38	1.52519e+07	15813.5	27987.9	21817.3	0.0645241	0.373379
471		888.75	41.5151	C51 H102 O10 N1	0	0	0	0	0	0	0	0	0	4759.5	0	0	0	0	0	0	0	0	2.07584e+06	0	0	1315.53	0.00158632	0.346992
472		886.734	40.3328	C51 H100 O10 N1	0	0	0	0	0	0	0	0	0	0.00290661	0	0	0	0	0	0	0	5901.96	846406	0	0	0	2.36096e-09	0.343044
473		886.771	42.8534	C52 H104 O9 N1	0	4569.87	0	0	0	0	0	0	0	0	0	0	0	11227.6	19208.4	23035.9	14248.2	33905	1.12856e+06	3979.19	2339.15	2146.24	0.00255419	0.300137
474		902.765	42.3616	C52 H104 O10 N1	0	0	0	11128.4	0	0	0	0	0.040614	0	0	0	0	0	0	2279.8	0	0	2.41909e+06	1692.5	2796.97	808.179	0.00317486	0.346441
475		884.755	41.6264	C52 H102 O9 N1	0	0	0	0	0	0.0253004	14739.7	0	5531.69	2940.9	0	3430.09	0	0.0283088	0	29033	3916.46	3500.21	127610	0	0	53173.3	0.0849076	0.161959
476		852.569	33.5445	C43 H82 O15 N1	2.3953e+07	1.96721e+07	1.19694e+07	2.47716e+07	2.10776e+07	6.22596e+07	2.13504e+07	8.22528e+07	1.48811e+07	4.05919e+06	4.88614e+06	260932	6.51705e+06	2.53383e+07	1.52257e+07	2.21488e+07	1.56118e+07	4.09633e+07	3.96585e+06	354136	3.46971e+06	470728	1.617	0.288068
477		880.6	35.3111	C45 H86 O15 N1	94153.2	2.39193e+06	870935	1.72238e+06	227473	496601	81924	5.94759e+06	186604	443300	440526	137642	618855	166150	466618	101739	239531	451274	401156	282891	802227	155500	3.08334	0.144157
478		878.585	33.8162	C45 H84 O15 N1	752063	106681	129728	686975	42391.6	1.62652e+06	230888	2.79786e+06	636781	64127.6	50177.5	551417	207498	567827	1.04871e+06	1.743e+06	383446	850867	166719	1.24672e+06	171905	293601	0.843149	0.696949
479		834.594	29.3553	C44 H84 O13 N1	28337.2	32146.8	3732.6	54356	16167.4	417793	22611.9	377828	1688.58	87100.7	46537	0	71050.1	99750.1	49124.1	1.83956e+06	45089.4	43836.3	67010.4	80431.2	24688.9	13442.2	0.354684	0.444429
480		848.609	30.7994	C45 H86 O13 N1	23696.9	8877.02	0	0.0650302	6850.24	23658.2	7723.53	49173	11878.5	58681.3	18666.3	0.0147356	9302.21	20676.8	0	834511	13409.9	0	20633.9	55049	7216.28	6971.37	0.157829	0.354606
481		864.641	32.8055	C46 H90 O13 N1	0	0	0	0	0	606241	109530	368402	63271.7	226232	76815.7	22470.8	170831	374320	0	6.38222e+06	0	0	3.15179e+06	411141	58325.5	2.44983e+06	0.0887157	0.114775
482		908.632	32.9415	C47 H90 O15 N1	34204.6	133491	0	25756.5	0	368861	125403	94819.3	0	37400.2	18599.9	0	6901.15	53141.9	36228.4	2.24868e+06	0	62364.9	38291.4	17785.4	0	165812	0.223201	0.385384
483		862.625	32.0658	C46 H88 O13 N1	3.88226e+06	7.15577e+06	2.37048e+06	4.80968e+06	1.28379e+06	3.05373e+07	1.11941e+07	1.13887e+07	1.39493e+06	1.59642e+07	1.9929e+07	1.63709e+06	7.06999e+06	1.6712e+07	5.10205e+06	1.7322e+08	3.11165e+06	9.61165e+06	7.16041e+07	1.3245e+07	1.42318e+07	7.1236e+07	0.217205	0.117673
484		906.616	32.0821	C47 H88 O15 N1	1.66215e+06	3.07074e+06	1.2251e+06	1.69428e+06	722784	1.18536e+07	4.88836e+06	4.01131e+06	794255	196305	128644	48855.9	85998.3	5.83924e+06	1.90996e+06	5.52295e+07	1.45958e+06	3.17873e+06	3.38496e+06	521110	353572	6.52704e+06	0.268277	0.312241
485		878.62	31.2559	C46 H88 O14 N1	11102.7	4.24802e+06	249573	92105.8	209113	177519	43880.4	88008.9	24162.1	2.55259e+06	859534	1.09021e+06	589788	8490.67	29134.3	1.06888e+06	33504.7	676647	809422	3.33022e+06	308057	330057	1.07458	0.912794
486		922.611	31.2649	C47 H88 O16 N1	8253.4	3.36102e+06	240528	165590	121222	154509	10131.5	53513.9	6660.19	315669	95133.3	19315.3	65829	28859.6	16495.6	423672	0	319832	74861.1	195958	26432.4	20801.7	2.88789	0.382917
487		860.609	30.0064	C46 H86 O13 N1	28281.9	71487.2	68156.6	104582	60854.1	191646	53452	169832	158186	44643	16493.2	0	4937.14	79242.9	0	733267	145507	24174.6	10292.7	8455.22	67054.5	347329	0.475725	0.344715
488		876.604	29.1617	C46 H86 O14 N1	5045.09	12934.3	4345.16	9059.8	7888.54	6183.71	70394.6	0.558829	0.0194241	43405	0	13366.2	5664.38	12502	0.0760173	21317.9	8994.71	27402.5	0	42945.7	6993.2	0	1.02724	0.961751
489		890.656	34.4309	C48 H92 O13 N1	72585.2	447988	338161	67825.7	50709.5	790492	323748	204912	0	526564	570336	86520.5	230138	317472	154138	4.10933e+06	170653	224455	1.76957e+06	577990	431056	1.81215e+06	0.268475	0.11616
490		934.647	34.4522	C49 H92 O15 N1	37111.4	179070	130208	43408.3	41570.2	319188	113041	64351.3	0	29017.8	44877.3	0	0	76937.5	20161.9	1.45158e+06	24946.8	41877.9	95084.1	14679.5	9872.81	19280.8	0.395334	0.479703
491		906.651	33.9854	C48 H92 O14 N1	0	1.01321e+06	0	0.12452	0	0	0	0	0	67740.9	1146.79	91042.1	15553.9	0	69491.4	0	28016.6	0	137523	17620.8	646081	138600	0.793324	0.820362
492		918.688	36.5388	C50 H96 O13 N1	65988.1	287359	173940	27291.4	84372	528390	276814	452575	0	350279	372890	87979.8	213769	101204	146271	1.93644e+06	85767.1	192688	991555	466011	480797	722161	0.394831	0.127376
493		946.719	38.3882	C52 H100 O13 N1	590794	721342	1.36844e+06	705234	575297	4.11737e+06	1.56287e+06	3.57383e+06	367338	2.68452e+06	2.23778e+06	451733	951889	1.60294e+06	852034	1.78438e+07	691088	1.87198e+06	7.17498e+06	1.74151e+06	2.10469e+06	6.35722e+06	0.342512	0.15351
494		990.71	38.3918	C53 H100 O15 N1	274296	314754	556086	320715	289960	2.03076e+06	767273	1.35007e+06	196035	170909	146507	16434.6	60109	470149	325431	5.82151e+06	278636	529813	415004	114265	133670	588481	0.518129	0.479794
495		962.714	37.8429	C52 H100 O14 N1	34381.9	328917	154567	836909	0	545798	162655	29836	90060.9	8.00889e+06	127225	1.74084e+06	596259	53188	558627	120282	63048.9	185454	206634	636084	344473	5994.51	4.03079	0.249583
496		1006.7	37.9711	C53 H100 O16 N1	9044.73	134258	26472.4	448699	0	256699	28325.4	0.784983	51281.1	147496	28559.9	20473.8	24357.8	18033.7	233981	10693.5	0	26707.8	153021	44641.8	11730.5	87835.5	1.38742	0.581661
497		944.703	36.6253	C52 H98 O13 N1	40475.1	28811.9	0	25457.1	0	483937	145616	685608	0	129142	14497.9	0	149547	79315	86524.2	4.32585e+06	35759.4	82630.4	238607	132423	63925.5	4282.55	0.233509	0.390779
498		988.694	36.6445	C53 H98 O15 N1	0	59208.1	12310.1	24958.2	0	278950	87644.2	367317	0	22100	0	0	0	88432.3	12003.2	1.40549e+06	11874	26652.3	0.171633	7274.63	0	15640.1	0.376544	0.508906
499		1004.73	39.2642	C54 H102 O15 N1	136311	26199.4	144935	141080	25900	625982	238354	1.97177e+06	82939.8	9797.51	22761.6	0	3042.41	117378	17853	566245	14913.4	123305	14468.1	4282.23	4371.44	45252.2	2.61431	0.328416
500		976.729	38.5505	C53 H102 O14 N1	0.364911	63748.7	123389	524635	0	194523	64967.5	13206.8	20252.1	9.55616e+06	51247.2	1.28916e+06	390698	0	112750	22647.5	19737.2	103420	71503.5	327472	20329.9	4506.08	12.4711	0.253446
501		1020.72	38.6628	C54 H102 O16 N1	0	118700	70757.1	187863	0	246429	60906.9	23938.4	0	91071.9	0	64346.7	17627.3	0	35925.5	39673.3	0	18315.7	4380.01	5351.6	0	0	5.88895	0.0242675
502		992.761	39.9818	C54 H106 O14 N1	0	9226.07	11018.4	13271.7	0	0	0	0	0	6938.21	14462.5	0	0	6207.79	0	27748.1	0	11955.3	0	46944.7	0	0	0.409445	0.316299
503		974.75	40.0321	C54 H104 O13 N1	1.23189e+06	967512	3.127e+06	1.12682e+06	819478	7.36583e+06	3.09577e+06	9.79048e+06	710935	2.68e+06	2.78097e+06	723435	1.5109e+06	1.93451e+06	1.09369e+06	2.14273e+07	1.13496e+06	2.39031e+06	1.06903e+07	2.50359e+06	3.02445e+06	9.38715e+06	0.46421	0.212625
504		1018.74	40.0322	C55 H104 O15 N1	542717	460411	1.42664e+06	761378	481738	3.76692e+06	1.84025e+06	4.37292e+06	339792	237558	254579	55559.1	215421	852328	568535	7.21911e+06	671638	1.51604e+06	832071	155094	224401	825266	0.794094	0.729502
505		990.745	39.5235	C54 H104 O14 N1	97498.7	411760	766768	1.34877e+06	54733	1.88767e+06	349828	0	192257	1.21583e+07	289656	2.42917e+06	768945	0	1.18107e+06	653901	191664	857901	491745	820388	526874	185897	2.92683	0.271274
506		1034.74	39.5688	C55 H104 O16 N1	33329.3	199688	329553	786167	37876.9	931847	182593	4003.55	61272.6	76441.6	17112.1	95014.3	20764	18742.5	441501	176351	78995.6	353399	27067.1	69889.5	9377.59	15576.5	1.61358	0.424478
507		972.735	38.3613	C54 H102 O13 N1	1.97302e+06	3.31705e+06	2.89323e+06	2.43925e+06	1.78607e+06	1.98707e+07	6.53408e+06	1.12455e+07	988187	8.2989e+06	7.25614e+06	964347	3.95027e+06	1.06628e+07	2.71056e+06	9.46486e+07	2.00711e+06	6.48412e+06	3.16019e+07	5.39741e+06	5.93731e+06	2.83104e+07	0.263696	0.162252
508		1016.73	38.3878	C55 H102 O15 N1	977233	1.38462e+06	1.05922e+06	1.36991e+06	885400	9.01589e+06	3.37985e+06	4.97184e+06	434847	54242.4	851114	25564.4	307309	3.30011e+06	827417	3.00204e+07	817004	1.65081e+06	2.20281e+06	366633	40723	70561.7	0.435454	0.475057
509		988.729	37.8568	C54 H102 O14 N1	35293.3	269777	650831	952356	77066.4	831059	94455.1	32262	38145.1	8.57445e+06	31216.8	766955	1.5803e+06	157647	191649	259395	108450	488316	395805	362453	200921	84130.7	4.28979	0.223753
510		970.719	36.9452	C54 H100 O13 N1	224674	20835.4	674462	397577	150759	4.01789e+06	1.05193e+06	2.69836e+06	32550.4	701162	1.52596e+06	103093	853668	1.3683e+06	143302	1.73186e+07	220957	342604	5.98294e+06	1.34146e+06	837410	7.22625e+06	0.247866	0.166687
511		1014.71	36.9641	C55 H100 O15 N1	114147	234776	220163	188053	101410	1.31558e+06	537734	1.03904e+06	0	57999.1	42387.9	0	20268.3	368395	70693.3	4.70552e+06	96386.2	199218	213642	37225.6	19777.8	305366	0.445514	0.493871
512		1018.78	40.9655	C56 H108 O14 N1	0	0	0	0	0	18504.5	0	0	0	90223	0	4796.11	0	0	0	49690.7	0	50166.1	84945.5	63557.6	40054.1	37819.6	0.240911	0.0410853
513		1000.77	39.9927	C56 H106 O13 N1	19348.5	75787.3	104554	64916.2	0	660496	167232	112168	28355.6	23456.8	14804.5	4541.03	111965	199143	46034.8	2.82611e+06	19549.7	110528	800510	16514.2	26894.3	72484	0.233297	0.290815
514		1044.76	40	C57 H106 O15 N1	7541.88	31094.5	51360.1	8107.08	0	310547	78707	118480	0	0	0	0	0	73523.3	14764.6	1.06468e+06	0	60477	48110.5	0	12925.4	52543	0.316064	0.413926
515		908.632	32.7363	C47 H90 O15 N1	111408	49896	50780.8	51512.9	0	440557	141833	94866.1	15653	37400.2	18599.9	0	6901.15	44591.4	30646.9	2.27067e+06	0	62256.4	38291.4	17785.4	0	165812	0.268338	0.416472
516		922.611	31.2779	C47 H88 O16 N1	8253.4	3.35648e+06	240528	165682	123620	154509	57343.3	53513.9	7797.49	315669	94913.4	17030	65846.5	28859.6	16495.6	420319	0	320057	74828.5	18158.9	26462.7	20810.6	3.48488	0.336877
517		992.761	39.3599	C54 H106 O14 N1	24328	157434	63906	206398	0	216978	102571	338369	0.405383	2.14218e+06	41350.9	431023	140666	14969.5	26518.9	358884	0	8394.68	8534.21	164055	96539.3	26434.5	3.79922	0.200583
518		1052.75	39.0081	C55 H106 O17 N1	0	16042.2	24468.2	12138.4	0	0	6879.33	0	0	105773	0	18895	0	0	0	0	0	0	0	0	0	0	1.4169e+09	0.101941
519		990.745	37.6288	C54 H104 O14 N1	0	424511	36280.1	28290.1	17426.1	765096	206197	651986	18347.3	1.57148e+06	45863.3	298530	275002	163521	20717.9	1.40116e+06	49780.9	14473.6	57607	79981.5	23807	19831.3	1.64071	0.513624
520		1034.74	39.5696	C55 H104 O16 N1	33329.3	199688	329553	786167	37876.9	931847	182593	4003.55	61272.6	76441.6	17112.1	95014.3	20764	18742.5	441501	176351	78995.6	353399	27067.1	69889.5	9377.59	15576.5	1.61358	0.424478
521		1032.72	37.9003	C55 H102 O16 N1	23163	165897	367615	580706	28927.7	341797	71456.8	34105.9	25419.3	12688.5	23540.1	6877.07	8871.06	40888.2	123947	153822	47576.5	186190	3904.23	6230.76	0	0	2.0811	0.248319
522		1042.69	31.6518	C52 H100 O19 N1	10865.9	332922	0.114743	19973.8	22571.5	43411.9	94581.2	168729	19477.3	36985.5	22865.4	26383	25501	9538.3	7778.26	108399	12651.7	278141	8712.14	39240.9	6808.25	33089.9	1.13143	0.853483
523		1024.68	31.4011	C52 H98 O18 N1	1.50626e+06	1.79659e+06	623318	858799	1.51729e+06	5.80161e+06	1.33717e+06	3.86051e+06	540634	2.90507e+06	2.39697e+06	387630	2.73681e+06	634878	1.08087e+06	3.42605e+06	1.43417e+06	2.80746e+06	2.20704e+06	5.23022e+06	3.03407e+06	2.45527e+06	0.815149	0.47533
524		1068.67	31.4015	C53 H98 O20 N1	1.2236e+06	1.42461e+06	510212	715787	1.23811e+06	4.27037e+06	1.14328e+06	3.0786e+06	477349	444031	221707	44204.9	374754	336556	609037	1.70243e+06	928886	1.48029e+06	346705	617304	313782	304031	1.58156	0.275043
525		1040.67	30.7766	C52 H98 O19 N1	242351	1.99743e+06	12482.6	78891.6	143298	308049	193128	270753	48847.7	3.87694e+06	626069	598452	854781	34120.9	78243.8	722362	85367.9	532876	337539	1.49749e+06	306249	899000	1.42544	0.541884
526		1084.66	30.7601	C53 H98 O21 N1	124580	1.18745e+06	21029.7	47696.9	42227.4	225631	120760	169798	16450.4	553980	92369.2	78207.8	92139.9	0	0	319380	41138.5	226941	22175.5	146907	37102.5	120812	2.09884	0.268897
527		1108.77	37.8223	C58 H110 O18 N1	1.00403e+06	1.09577e+06	733168	1.45337e+06	782678	2.10384e+06	716542	2.41919e+06	463127	1.6457e+06	1.54065e+06	576736	1.13075e+06	317164	1.0961e+06	2.42511e+06	1.42916e+06	1.46155e+06	1.33061e+06	2.70795e+06	1.84012e+06	781629	0.809998	0.362952
528		1152.76	37.8248	C59 H110 O20 N1	669620	701774	435916	1.00361e+06	542437	1.10048e+06	489954	1.35042e+06	266768	137683	202950	32499	103966	141766	587573	947636	721897	644431	85013	237525	141390	86604.7	1.3558	0.379489
529		1136.8	39.4967	C60 H114 O18 N1	2.665e+06	1.82669e+06	1.80218e+06	2.35028e+06	1.72473e+06	3.75255e+06	2.3598e+06	5.90927e+06	920749	1.24368e+06	2.415e+06	950336	1.80611e+06	432519	2.40731e+06	5.56783e+06	2.78265e+06	3.79102e+06	2.43721e+06	2.85588e+06	2.70606e+06	2.56301e+06	0.805677	0.356207
530		1180.79	39.4932	C61 H114 O20 N1	1.44323e+06	995759	868453	1.38203e+06	1.14232e+06	2.18233e+06	1.48902e+06	3.1021e+06	518774	95238.2	274482	77861.9	163236	199934	781431	2.01336e+06	1.11031e+06	1.43787e+06	241646	377157	342093	307252	1.39607	0.36899
531		1152.8	36.9683	C60 H114 O19 N1	30536.6	704759	0	0	110803	135365	0	61918.9	0	463552	89664.9	29601.9	408895	0	0	74999.5	55500.2	27188.8	127823	1.38031e+06	133173	159827	0.719266	0.708666
532		1196.79	39.1637	C61 H114 O21 N1	0	277117	0	12096.4	0	1.18117e+06	0	13079.4	0	207673	0	18996.3	4950.94	0	26098.1	87360.8	0	248472	0	4849.85	24419.4	4171.53	3.00316	0.369423
533		1134.79	37.7907	C60 H112 O18 N1	2.09115e+06	2.19832e+06	1.21577e+06	2.27727e+06	2.47271e+06	6.15855e+06	1.74474e+06	8.09156e+06	841051	2.53417e+06	2.16571e+06	609508	3.49536e+06	1.01862e+06	1.87153e+06	4.75786e+06	2.04927e+06	2.5272e+06	3.18838e+06	5.22018e+06	2.90887e+06	2.7432e+06	0.945439	0.831203
534		1178.78	37.7851	C61 H112 O20 N1	1.42278e+06	1.41704e+06	709603	1.52245e+06	1.88599e+06	3.4651e+06	1.21916e+06	4.65941e+06	534909	177805	257059	29601.7	319962	422136	968823	1.86776e+06	943439	1.02724e+06	233932	429001	242918	356722	1.8791	0.147439
535		1164.83	40.9197	C62 H118 O18 N1	0	61991.2	0	25345.8	0	43230.7	0	80784.5	0	5072.75	22774	0	35759.8	0	127086	803587	44672.9	191053	50414.9	122350	292211	949679	0.0737513	0.0510272
536		1214.8	38.4325	C61 H116 O22 N1	0	255653	0	0	0	0	0	0	0	6838.54	0	5339.9	18233	0	0	0	0	0	0	5232.36	0	0	37.85	0.294235
537		1212.78	36.6471	C61 H114 O22 N1	0	1.32622e+06	0	0	49339.1	0	0	0	0	7321.24	0	5921.31	49979.9	0	0	0	0	0	0	79160.5	0	0	12.583	0.336405
538		440.277	5.22482	C20 H43 O7 N1 P1	98236.3	99334.7	24975.6	181152	64646.1	17940.4	48564.6	212610	40930.7	699283	885042	876311	986716	85965.8	86753.5	96182.5	139797	45245.3	983070	556159	976900	380439	0.875221	0.78252
539		512.299	9.26227	C23 H47 O9 N1 P1	74323.8	12849	14429.8	242884	5105.13	208860	79948.7	43288.7	96603.8	9174.01	14099.6	260102	11707.3	716124	307001	65696.3	91687.3	304073	26539.3	48164.6	50115.4	0	0.461729	0.265599
540		468.308	9.26786	C22 H47 O7 N1 P1	847474	15588.7	98954	2.77605e+06	185719	2.6671e+06	2.04209e+06	719678	664908	16789.9	507543	420464	418708	5.6194e+06	3.32562e+06	622163	645754	2.50784e+06	62558.7	287336	50117.7	15388.4	0.599809	0.426018
541		482.324	11.5366	C23 H49 O7 N1 P1	246290	140684	223785	1.07255e+06	200766	548511	1.33062e+06	1.0983e+06	555585	29264.5	66304.9	586942	330893	1.10716e+06	29924.2	376286	243602	1.52371e+06	20154.4	1996.9	17076.1	12235.8	1.33604	0.582717
542		540.331	13.801	C25 H51 O9 N1 P1	6.70601e+06	3.65646e+06	5.8295e+06	1.67041e+07	4.70037e+06	9.9818e+06	1.47704e+07	1.0238e+07	7.33786e+06	5.63441e+06	4.52586e+06	2.97386e+07	4.64956e+06	2.3959e+07	1.37126e+07	6.12219e+06	7.34322e+06	2.46138e+07	6.83893e+06	5.55394e+06	4.18573e+06	42819.9	0.932895	0.848125
543		496.34	13.7958	C24 H51 O7 N1 P1	4.87563e+07	2.79713e+07	4.84612e+07	1.65036e+08	4.11466e+07	9.6137e+07	1.41363e+08	1.04183e+08	5.61864e+07	4.14622e+07	3.18676e+07	1.87811e+08	3.53858e+07	1.86727e+08	1.14191e+08	4.91327e+07	5.86305e+07	2.30947e+08	4.69496e+07	4.3012e+07	3.03789e+07	1.67756e+07	0.914261	0.804546
544		518.322	13.8009	C24 H50 O7 N1 P1 Na1	1.36386e+06	760886	1.50521e+06	3.88499e+06	857791	861125	2.47148e+06	2.34983e+06	1.02743e+06	935235	606379	4.38616e+06	724346	6.95492e+06	3.73826e+06	2.19587e+06	1.92681e+06	6.55827e+06	400463	739724	569326	29620.5	0.651016	0.363759
545		534.296	13.8211	C24 H50 O7 N1 P1 K1	296243	55725.7	214172	2.94114e+06	461321	821359	1.41553e+06	0	316836	113419	59966.7	17571.2	19075.5	1.25e+07	0	1.08707e+06	741335	4.57641e+06	0	266919	0	992.382	0.243098	0.28236
546		482.361	15.8627	C24 H53 O6 N1 P1	4.0954e+06	950070	1.50458e+06	5.42791e+06	7.809e+06	4.44004e+06	6.12738e+06	2.60796e+07	2.03132e+06	1.69423e+06	26872.2	2.92571e+06	1.55831e+06	1.54305e+07	1.68886e+06	1.13306e+07	5.06981e+06	9.14433e+06	657527	2.70403e+06	105812	879830	0.952362	0.925197
547	1	494.324	9.55545	C24 H49 O7 N1 P1	551799	31988	91493.8	974554	61587.5	165950	68183.3	1.29349e+06	254833	8216.79	93536.4	81841.4	107244	159553	730395	20758.2	55521.4	1.33172e+06	53878.5	81276.1	9159.25	30038.4	1.05982	0.931822
548		538.315	10.4894	C25 H49 O9 N1 P1	6161.43	9941.02	8777.67	9304.09	5830.32	7562.47	13495.7	87796.3	6715.47	0	0	37566	8131.84	93054.5	19244.2	22214.9	4904.99	24524.1	11690.5	12223.1	39485.1	0	0.612952	0.40381
549	1	494.324	10.4918	C24 H49 O7 N1 P1	54713.6	76963.4	97280.7	2.33724e+06	106816	136618	34382.1	2.66588e+06	474297	2600.71	6054.47	149698	393008	2.24069e+06	467537	43758.3	32146.6	280759	473765	155720	270019	51659.6	1.12663	0.869878
550		480.345	15.5548	C24 H51 O6 N1 P1	2.7536e+06	894388	5.91989e+06	2.79635e+06	2.79902e+06	4.32781e+06	9.2967e+06	1.56911e+07	2.22354e+06	145249	2.44294e+06	3.76733e+06	1.12886e+06	6.35552e+06	3.38531e+06	4.52017e+06	3.07901e+06	8.44907e+06	3.56537e+06	207668	545735	1.07024e+06	1.20321	0.638433
551		554.346	16.1189	C26 H53 O9 N1 P1	17635.5	23144.6	42210.3	331434	82571.6	86598.8	98210.3	329585	148793	56306.5	18156.4	48538.1	11446.5	92374.8	174708	82502.8	72449	450099	131506	22220.2	7911.56	17500.1	0.85257	0.757411
552		510.355	16.1435	C25 H53 O7 N1 P1	773456	144118	263710	3.40265e+06	854456	2.19283e+06	2.4455e+06	3.38678e+06	2.04784e+06	78287.8	490725	100715	14149.8	1.64627e+06	1.60514e+06	1.36206e+06	986259	3.82868e+06	768831	153912	404526	62965.7	1.03637	0.93407
553		508.34	11.7215	C25 H51 O7 N1 P1	0	0	0	146891	0	59649.6	104054	156797	16054.1	6200.27	0	13292.4	14397.3	45861	27349.6	5858.75	0	27284.5	18136.2	0	8289.17	0	2.69737	0.16224
554		568.362	18.3337	C27 H55 O9 N1 P1	4.05607e+06	2.65373e+06	4.12479e+06	9.22932e+06	3.8389e+06	6.32165e+06	3.52703e+06	6.69121e+06	4.6902e+06	4.35966e+06	97817.5	4.94974e+06	628138	7.75368e+06	6.7205e+06	5.55858e+06	6.29539e+06	1.02693e+07	5.08928e+06	3.30497e+06	105782	92123.9	0.845182	0.562235
555		524.371	18.3108	C26 H55 O7 N1 P1	3.1084e+07	2.1712e+07	2.84762e+07	8.5682e+07	2.57481e+07	5.32254e+07	3.08282e+07	5.82952e+07	3.32587e+07	3.20219e+07	2.51602e+07	5.50256e+07	1.85923e+07	4.81665e+07	4.98335e+07	3.36202e+07	3.63116e+07	6.37158e+07	3.93344e+07	2.07576e+07	1.58137e+07	9.93975e+06	1.08833	0.697178
556		546.353	18.3099	C26 H54 O7 N1 P1 Na1	1.0142e+06	501194	878151	2.40832e+06	815815	1.66967e+06	894930	609686	524305	1.17875e+06	782408	1.88499e+06	576694	2.2976e+06	1.91797e+06	1.68536e+06	1.81313e+06	3.41292e+06	1.33661e+06	637150	503303	333057	0.682473	0.203287
557		510.392	20.3065	C26 H57 O6 N1 P1	250948	64402.7	131870	1.87261e+06	1.28153e+06	1.04919e+06	1.18693e+06	3.83753e+06	263544	239169	117314	669794	69496.7	4.14277e+06	1.05928e+06	1.03656e+06	1.70715e+06	2.20932e+06	701793	231090	116333	118265	0.674684	0.44729
558		566.346	14.7916	C27 H53 O9 N1 P1	328219	626861	740847	1.07192e+06	1.00066e+06	1.27092e+06	1.43137e+06	3.15203e+06	289271	160963	76281.7	93877.8	42595.7	3.21334e+06	3.03123e+06	1.83839e+06	730763	2.51097e+06	1.09581e+06	154649	827472	146172	0.525578	0.14449
559		522.355	14.7436	C26 H53 O7 N1 P1	8.04124e+06	6.39339e+06	6.0663e+06	1.51778e+07	9.96145e+06	1.60732e+07	1.21536e+07	3.47765e+07	4.73235e+06	7.43176e+06	5.69413e+06	8.92611e+06	9.9739e+06	2.67904e+07	2.51723e+07	1.54899e+07	6.59319e+06	1.77411e+07	1.33795e+07	7.95965e+06	6.12075e+06	2.52024e+06	0.826683	0.524143
560		544.337	14.765	C26 H52 O7 N1 P1 Na1	94130.5	94106.9	9312.78	51675.2	77396.3	221293	152828	150028	13028.4	5769.64	60474.6	20236.1	28060.3	1.11822e+06	509281	164406	115110	762322	179710	8468.26	20281.7	11685.6	0.234406	0.0989104
561		560.311	14.7688	C26 H52 O7 N1 P1 K1	26225.6	0	0	204734	0	104315	77841.9	293718	0	0	0	0	0	399949	0	142941	0	0	0	0	0	0	0.901373	0.911195
562	1	508.376	16.6972	C26 H55 O6 N1 P1	1.40911e+06	127904	1.0595e+06	4.27126e+06	4.1967e+06	2.64522e+06	4.94851e+06	2.20674e+07	357682	130943	310526	1.11281e+06	67130.2	8.28202e+06	1.67202e+06	4.09738e+06	2.04515e+06	3.95043e+06	248756	96521.4	776588	84065.6	1.39109	0.627333
563	1	508.376	19.9653	C26 H55 O6 N1 P1	227391	18156.8	294170	698034	62481.2	529781	1.95653e+06	36063.1	114366	810849	84356.4	51154	27451.3	222777	72096.4	1.21896e+06	74116.1	109631	132812	137493	449109	66339.3	1.36904	0.608799
564	1	564.331	10.9859	C27 H51 O9 N1 P1	315580	118499	423591	504769	200487	1.14389e+06	1.29582e+06	1.31541e+06	413954	288911	33799.5	48566.4	2515.68	800576	1.52874e+06	779463	76697.5	1.6436e+06	41920	90790.3	190730	14449.8	0.818098	0.686426
565	1	520.34	10.9252	C26 H51 O7 N1 P1	2.95737e+06	1.08738e+06	3.18161e+06	4.88443e+06	1.97394e+06	7.69518e+06	9.99784e+06	1.20851e+07	4.18556e+06	2.14485e+06	137758	3.50406e+06	2.91813e+06	6.2911e+06	1.1261e+07	6.30845e+06	1.59743e+06	1.13916e+07	1.74804e+06	1.16091e+06	51229.7	1.01971e+06	0.962313	0.924623
566	1	564.331	11.842	C27 H51 O9 N1 P1	3796.23	191678	177496	298958	316337	375036	197359	755108	203380	34335.1	32009.1	17100.5	15908.4	346323	490850	293135	213247	423439	11760	35646.3	40776.8	26181.5	0.963564	0.929816
567	1	520.34	11.8485	C26 H51 O7 N1 P1	1.54885e+06	1.33651e+06	1.84433e+06	2.91625e+06	3.52507e+06	3.48625e+06	1.91327e+06	6.98815e+06	2.23893e+06	52137.7	154076	1.39239e+06	26721.7	2.45957e+06	4.00863e+06	4.2408e+06	2.06301e+06	3.37137e+06	98191.7	2.02973e+06	33778.4	58460.1	1.03385	0.928841
568		506.361	16.4487	C26 H53 O6 N1 P1	274543	106932	322487	110552	295749	532994	3.37114e+06	2.57584e+06	135431	100052	23169.3	12228.2	29313.7	1.05678e+06	387212	30499.2	179827	86742.9	41159	7691.73	41171.2	35316.1	2.92682	0.228442
569	1	518.324	9.71725	C26 H49 O7 N1 P1	4274.71	0	0	14677	0	13596.7	0	12873	0	0	0	0	0	5003.97	2616.51	1921.59	3196.82	12547.4	0	2412.05	0	0	1.13529	0.845489
570	1	518.324	13.7932	C26 H49 O7 N1 P1	1.36386e+06	760886	1.50521e+06	3.88499e+06	857791	861125	2.47148e+06	2.34983e+06	1.02743e+06	974592	617397	4.52101e+06	794688	6.95492e+06	3.73826e+06	2.19587e+06	1.92681e+06	6.55827e+06	400463	739724	782772	354727	0.643673	0.33532
571		538.387	16.3152	C27 H57 O7 N1 P1	2556.65	6810.19	1939.81	73719.6	0	45896.1	0	1.64086e+06	31035.6	0	0	0	0	0	0	9892.46	0	63963.8	0.111822	5884.46	0	0	15.6521	0.321366
572		552.402	22.4992	C28 H59 O7 N1 P1	225957	122983	77935.1	1.25355e+06	142077	782613	310088	757276	366058	20882.8	38927.2	39192	20844.2	569329	799527	380326	590031	552475	213182	27307.6	14338.9	41449.2	0.903046	0.813754
573		538.423	24.3342	C28 H61 O6 N1 P1	36364.9	4940.44	9187.43	274110	32648.5	126143	215944	1.34377e+06	8932.7	4868.11	47997.2	32764.2	4062.08	1.53257e+06	185692	999511	200960	212086	15709.9	7191.97	0	7128.68	0.469094	0.384894
574		550.387	18.8765	C28 H57 O7 N1 P1	329902	171997	113118	1.37764e+06	257918	2.1649e+06	455841	1.01534e+06	110919	837758	482021	808356	485770	1.36366e+06	776283	1.19407e+06	289128	1.46954e+06	695669	294027	1.19232e+06	242785	0.793057	0.462573
575		536.407	20.6896	C28 H59 O6 N1 P1	12380.5	5697.46	5125.2	53389.3	13152.9	70558.2	199524	653493	5277.02	0.0780632	11189.4	0	0	257058	53358.7	754617	33888.6	121507	13869	6150.65	0	0.0646675	0.574735	0.551887
576		548.371	16.02	C28 H55 O7 N1 P1	210343	157820	197541	403109	302413	980147	466346	2.89648e+06	235345	60023.9	30184.7	106182	38459.5	212313	563796	234243	185627	841216	87639.7	12815.9	68862.3	25692.2	1.88705	0.359798
577		534.392	17.895	C28 H57 O6 N1 P1	0	0	4211.72	27395.5	11742.6	26577.3	75983.4	559970	0	4924.09	0	0	0	208899	0	222680	5961.31	17352.2	0	7439.29	0	0.102792	1.06438	0.950607
578	1	546.355	12.6061	C28 H53 O7 N1 P1	250380	122380	325699	674291	42258	1.15378e+06	1.05528e+06	933714	100298	33953.1	157772	367574	12003.7	747979	1.57046e+06	746713	279147	2.22023e+06	19891.1	13298.2	75044.6	19595.8	0.636001	0.43945
579	1	546.355	13.4474	C28 H53 O7 N1 P1	96909.2	94130.3	142262	413634	169431	495204	39385.4	666704	43636.7	39380.9	9734.45	316222	7160	46687.4	332567	55324	168248	459748	11675.7	28388.3	6634.72	0.22151	1.58136	0.385245
580	1	546.355	18.3088	C28 H53 O7 N1 P1	931322	505609	880610	2.40832e+06	815815	1.66967e+06	894930	609686	524305	1.17875e+06	782408	1.88499e+06	576694	2.2976e+06	1.91797e+06	1.68536e+06	1.81313e+06	3.41292e+06	1.33661e+06	637150	503303	333057	0.678697	0.198387
581		588.331	10.7754	C29 H51 O9 N1 P1	340480	124995	142995	316919	92333.7	472711	771231	862896	213734	293602	127918	449143	125233	1.16467e+06	756768	462176	104971	1.39618e+06	110062	19034.6	59773.1	48986.7	0.727838	0.524096
582	1	544.34	10.7731	C28 H51 O7 N1 P1	3.06706e+06	1.1499e+06	1.39824e+06	2.65016e+06	835363	4.66865e+06	5.98038e+06	7.76329e+06	1.61516e+06	1.84283e+06	909862	2.85343e+06	994775	8.60479e+06	5.62027e+06	3.08585e+06	1.01407e+06	9.54219e+06	853876	1.02432e+06	648442	561437	0.799074	0.615196
583	1	544.34	11.6092	C28 H51 O7 N1 P1	627279	545414	386559	701598	436090	777890	407033	1.31687e+06	315973	15115.8	9909.16	18416.6	69283.8	1.81244e+06	1.10231e+06	832535	325259	1.09737e+06	8469.88	66050.4	18427.3	8001.38	0.739142	0.539435
584		542.324	8.49128	C28 H49 O7 N1 P1	145899	38764	124902	425637	14120	488120	398014	712833	278251	22409.2	19797.9	3395.47	85384.5	458470	253443	157526	17592.7	919256	4457.71	45255.3	4281.67	0	1.02622	0.964857
585		580.434	26.2204	C30 H63 O7 N1 P1	110298	8662.02	116460	476340	21549.5	388375	125825	468136	160972	10202.4	31630.4	26488.1	9575.26	89873.7	62678.2	122009	187483	159264	7093.53	25606	12174	8894.14	2.00441	0.181194
586		578.418	22.8261	C30 H61 O7 N1 P1	37990.7	78982	6933.86	397466	16113.1	356569	29811.5	615787	268643	17725.9	75782.7	21851.4	7587.39	389270	321333	177759	51836.3	124222	55903.1	23810.2	31487.1	9982.47	1.12771	0.816293
587	1	570.355	11.8699	C30 H53 O7 N1 P1	101877	5102.13	7674.97	227406	30280.9	678903	319760	666143	157175	26171.7	9405.32	9534.36	24569.6	38250.9	493575	559825	35997	1.25401e+06	50997.3	10832.1	63372.6	6738.68	0.623564	0.514573
588	1	570.355	12.6601	C30 H53 O7 N1 P1	27511.1	56126.5	12591.3	100544	8819.56	22895.2	12389	347966	67557.9	28325.9	0	64153.5	0.0651638	62022	28355.2	41467.7	22773.6	188574	7237.13	13351.8	7016.05	0	1.39822	0.616084
589		568.34	10.6372	C30 H51 O7 N1 P1	97685.9	204726	62601.4	997013	94489.7	2.25593e+06	368877	1.46269e+06	694163	30670.7	17290.8	35646.3	41281	866984	1.30508e+06	745296	131470	2.77271e+06	3327.71	126560	18708.5	28089.7	0.734416	0.631913
590		608.465	29.4897	C32 H67 O7 N1 P1	34298.6	37949.2	159498	616703	179331	1.40335e+06	466042	2.22437e+06	413724	27264.8	171317	33905.2	18947.5	276275	709201	782523	402493	1.22397e+06	2.87638e+06	89353.4	48731.7	35890	0.621612	0.454513
591		606.449	26.3148	C32 H65 O7 N1 P1	54177.5	44774.8	47423	496055	65606.5	124136	20157.3	2.70198e+06	262446	5231.32	30129.4	26504.2	18700.2	634856	294911	197105	6149.83	284422	34377	5822.26	12517.7	8564.35	1.82464	0.53993
592		680.487	32.1915	C35 H71 O9 N1 P1	0	0	0	0	0	0	0	27504	0	0	0	0	0	0	0	0.0373673	0	0.225669	1.94145e+06	7632.47	0	7619.1	0.00973131	0.347058
593		636.496	32.2553	C34 H71 O7 N1 P1	88727.3	0	0.335697	0.515284	0.139417	500442	0	344226	0	89567.2	68677	135192	0	0	87658.9	241498	0.0360301	590622	3.43846e+07	0	0	0	0.0240578	0.344227
594		634.481	29.4446	C34 H69 O7 N1 P1	31859.2	25222.4	0	39324.5	0	313325	8767.46	767606	57673.4	71130.8	43832	95134.2	36869.9	85381.4	42698.8	46637.7	49430.4	444022	5.81085e+06	30566.6	11764.8	6650.55	0.158096	0.367497
595		664.528	34.4922	C36 H75 O7 N1 P1	0	0	0	0	0	0	0	0	0	0	0	0	0	0	0	0	0	0	8.33117e+06	0	0	0	1.08028e-11	0.346594
596		662.512	31.845	C36 H73 O7 N1 P1	0	0	0	0	0	0	0	0	0	1943.99	0	0	0	0	0	2365.59	1551.31	0	4.9585e+06	0	0	0	0.000271206	0.346313
597		742.572	36.0789	C40 H82 O7 N1 P1 Na1	4.23236e+06	1.75469e+06	4.77537e+06	9.40663e+06	5.10213e+06	8.19266e+06	7.19324e+06	2.03309e+07	3.19413e+06	1.10306e+06	202273	217654	535340	2.19062e+07	4.33681e+06	2.42015e+07	8.27232e+06	1.35583e+07	115540	1.49199e+06	257497	39248.2	0.618215	0.390326
598		740.556	35.7983	C40 H80 O7 N1 P1 Na1	3.03398e+06	1.18211e+06	2.90603e+07	1.16662e+07	5.78696e+06	1.1494e+07	1.83278e+07	2.10555e+07	3.78018e+06	3.61872e+06	6.06612e+06	2.72333e+06	2.00486e+06	1.25208e+07	5.61574e+06	1.59816e+07	1.1082e+07	2.89707e+07	2.56372e+06	3.90069e+06	5.24435e+06	3.21912e+06	0.93086	0.856546
599		796.619	38.3375	C44 H88 O7 N1 P1 Na1	48995.3	141648	227984	424343	210375	1.01913e+06	798524	74424.4	214730	67506.9	39637.9	19868.2	27047.9	978493	607970	8.18837e+06	347263	687377	186390	58243.6	60393.6	2632.17	0.206389	0.297314
600		452.278	14.2853	C21 H43 O7 N1 P1	1.36489e+06	365057	677141	4.86145e+06	384217	2.82659e+06	2.00149e+06	1.41666e+06	1.47209e+06	1.68695e+06	1.47391e+06	2.01844e+06	1.19207e+06	4.40428e+06	3.4954e+06	848197	1.54099e+06	5.13212e+06	2.15925e+06	1.84048e+06	1.50142e+06	385027	0.706402	0.289941
601		476.275	14.3238	C21 H44 O7 N1 P1 Na1	304255	61250.9	100235	704129	0	235757	337084	118693	260725	6748.68	111337	17692.7	103445	1.02091e+06	853682	189037	331104	1.14962e+06	15093	7535.93	6782.38	0.158291	0.45744	0.228449
602		454.293	14.2946	C21 H45 O7 N1 P1	2.3495e+06	571448	1.05664e+06	7.90747e+06	672292	4.82847e+06	3.43374e+06	2.28507e+06	2.54062e+06	2.75873e+06	2.38654e+06	3.84702e+06	2.04172e+06	7.66281e+06	6.68679e+06	1.50911e+06	2.92675e+06	9.20144e+06	3.78948e+06	3.10091e+06	2.47471e+06	719162	0.666997	0.228909
603		460.28	16.2348	C21 H44 O6 N1 P1 Na1	260619	72662.6	177640	555587	177413	386753	324643	478544	220137	15398.8	27713.5	10105.9	83446.2	941511	686705	700514	499170	1.49231e+06	14939	9238.97	141317	40018.8	0.426892	0.136024
604		436.283	16.1779	C21 H43 O6 N1 P1	1.87227e+06	801759	2.86912e+06	5.52999e+06	1.28628e+06	4.95472e+06	8.30208e+06	4.82837e+06	2.40442e+06	1.93542e+06	127175	6.31853e+06	3.2e+06	5.2154e+06	3.28565e+06	3.16458e+06	2.25574e+06	7.80443e+06	3.94482e+06	2.08904e+06	5.33633e+06	1.2265e+06	0.896186	0.681538
605		466.294	16.6273	C22 H45 O7 N1 P1	30532.6	4306.72	17883	231617	0	176095	133933	198631	125349	24999.9	56961.4	36375.7	59605.2	17774.7	82543.4	29128.5	69156.3	243466	109475	8082.11	31402.2	0	1.28415	0.584958
606		468.308	16.7079	C22 H47 O7 N1 P1	50967.7	9581.93	20662.5	330888	0	256540	224854	389542	191673	24964.4	36274.9	17082.7	116802	147566	53239.8	89234	48334.5	433956	18015.9	66941.7	6137.99	26376.5	1.29921	0.616081
607		480.31	18.8322	C23 H47 O7 N1 P1	3.12839e+06	1.28863e+06	2.34262e+06	1.03715e+07	1.31578e+06	7.66906e+06	5.72066e+06	8.10777e+06	3.49231e+06	6.89866e+06	4.47838e+06	490424	3.3617e+06	6.99997e+06	6.83227e+06	3.15848e+06	3.43943e+06	8.83217e+06	7.45497e+06	3.13601e+06	7.6367e+06	1.58586e+06	0.827594	0.445839
608		504.306	18.8646	C23 H48 O7 N1 P1 Na1	493501	187298	311632	1.64945e+06	134295	956817	421496	966442	342304	1.11164e+06	37594.3	939369	78637.7	1.52037e+06	1.34348e+06	623036	867314	1.77005e+06	47693.2	8898.03	1.18222e+06	11237.6	0.716357	0.397205
609		482.324	18.8278	C23 H49 O7 N1 P1	4.27357e+06	1.99281e+06	3.35441e+06	1.55623e+07	2.10548e+06	1.12062e+07	8.36868e+06	1.01246e+07	4.89854e+06	1.16051e+07	8.05258e+06	1.04893e+07	5.98489e+06	1.05632e+07	1.01841e+07	4.89241e+06	6.07557e+06	1.3468e+07	1.23084e+07	4.55027e+06	1.33593e+07	2.7646e+06	0.868141	0.532834
610		502.29	15.2396	C23 H46 O7 N1 P1 Na1	42070.5	34676.4	11215	484421	15540.1	28545.6	33670.2	284175	52372.2	21089.5	8288.66	176235	12109.8	896868	473175	208271	106888	382468	14851.7	43396.5	8598.38	16885.7	0.387572	0.201144
611		478.294	15.2549	C23 H45 O7 N1 P1	313746	365179	12106.1	3.65863e+06	157497	1.73892e+06	1.25337e+06	1.84146e+06	694624	919363	58994.8	1.43483e+06	893036	3.86508e+06	2.42032e+06	1.17476e+06	543320	1.70839e+06	101135	32354.2	816178	78447.9	0.86002	0.748768
612		480.308	15.2326	C23 H47 O7 N1 P1	60704.3	247297	398764	5.2032e+06	201273	3.41601e+06	1.96818e+06	2.74985e+06	1.04844e+06	1.85968e+06	1.55988e+06	2.94239e+06	2.85251e+06	6.3862e+06	3.73294e+06	2.01471e+06	978021	3.36111e+06	3.62472e+06	1.48081e+06	1.61478e+06	574585	0.713872	0.323324
613		488.311	20.6799	C23 H48 O6 N1 P1 Na1	275361	161555	402419	539349	60276.2	540433	950855	434904	451725	41008.5	15275.1	14057.4	8680.94	849258	474323	860162	427448	676680	6454.71	21052.9	417962	9213.52	0.720674	0.417615
614		478.293	11.3937	C23 H45 O7 N1 P1	87824.8	57529.1	15244.4	292556	73658.6	565919	283457	364905	128208	198555	72104.4	227670	374460	326962	609503	679624	141636	561744	307369	87186.5	135142	146386	0.63373	0.191063
615	1	476.278	11.4329	C23 H43 O7 N1 P1	56276.4	16489	72493.3	240622	55347.1	422621	187206	269050	95434.5	150493	17286	12478.8	8912.18	185707	353082	410849	54807.9	386202	10638.5	37487.4	90118.9	67646.5	0.695851	0.415974
616	1	476.278	12.2492	C23 H43 O7 N1 P1	35258.2	10780.6	19335.3	60385.5	21489.1	162723	44106.4	126748	21364.7	64991.5	0	8502.82	0.081862	32566.3	71507.9	350699	4278.53	19165.6	61141.4	10973.8	20782.1	0	0.697849	0.63597
617		506.325	19.45	C25 H49 O7 N1 P1	30300.5	9833.58	9888.02	20487.4	0	98030.6	121529	60258.4	9665.29	9331.1	13975.3	7713.86	7150.65	14933.2	47902.3	11751.4	9448.22	14094.2	21005	5658.68	9459.15	8865.71	1.92605	0.219576
618		500.278	11.3624	C25 H43 O7 N1 P1	328399	496625	348329	417125	247172	981983	999029	1.27181e+06	246852	17487.2	41759.3	36017	17059.3	815662	535901	648726	137183	1.73985e+06	32997.4	28837.6	251397	17142.2	0.896651	0.829077
619		502.293	11.3549	C25 H45 O7 N1 P1	467890	707443	361749	473885	277728	1.61728e+06	1.62236e+06	2.07785e+06	201217	922039	247008	32448.4	42309.4	1.35048e+06	389727	1.03894e+06	1.04023e+06	2.85523e+06	18266.3	21599.3	786221	75983.5	0.82704	0.686975
620		528.308	12.2568	C27 H47 O7 N1 P1	35267.1	30721.5	4340.75	39047.7	0	289557	18893.4	197422	47943.9	127644	17992.5	68385	86042.9	50804.6	103784	267269	96309	696408	99377.6	65260.4	185457	24602.3	0.419608	0.19304
621		524.278	11.0311	C27 H43 O7 N1 P1	110666	173587	37170.8	243481	56705.1	804832	60978	571330	114038	22215.7	12464.2	0.371963	11009	149867	261258	422258	132629	809085	15541.1	16523.8	14106.1	12237.1	0.837668	0.77118
622		483.273	12.8228	C22 H44 O9 N0 P1	13319.2	0	5136.77	161996	0	49099.9	12603.9	10089.2	5390.23	0	0	0	7300.71	6575.64	24132	0.0230243	13762.7	10857.4	0	8741.02	0	0	2.86281	0.31367
623		511.304	17.1571	C24 H48 O9 N0 P1	30639.4	7547.59	5133.52	706435	0	71849.7	0	11636.1	50070.9	0	0	0	7672.4	125538	41975.2	4213.59	33778.8	34891.4	26660.3	0.0915372	0	0	2.30975	0.492968
624		513.319	17.1984	C24 H50 O9 N0 P1	5686.44	0	5382.64	383531	0	9000.64	0	0	38643.6	0	0	0	10048.5	253755	3024.17	14235.7	97202.9	34120.8	7268.84	0.0652586	0	0	0.764453	0.793988
625		509.288	12.9111	C24 H46 O9 N0 P1	127144	65040.1	49258.2	813366	107039	397986	59647.1	1.1615e+06	69680.2	205976	19358.3	13635.8	235507	495237	137636	57521.5	171468	164151	23106.5	21386.5	34479.9	28834.9	2.03031	0.250244
626		511.303	12.9133	C24 H48 O9 N0 P1	13470.6	0	9114.97	405009	37698.1	185158	8521.75	449801	6480.98	106929	23501.8	115780	19477	306691	34348.3	4523.9	93376.1	39567.5	122964	24204.2	20710.6	29365.8	1.41478	0.562936
627		507.273	10.0812	C24 H44 O9 N0 P1	17625	3199.62	27535.6	197759	26271.9	129011	27028.9	499862	26794.7	7865.46	0	9676.81	121080	111322	23843.4	30734.8	36989.2	22363.9	22289.4	37134.1	0	16985.6	2.51004	0.225941
628		555.273	9.73672	C28 H44 O9 N0 P1	29723.7	100771	45305.8	546323	97877.5	675737	44808.7	1.58006e+06	166775	223934	11469.8	0	31177.2	159302	247001	168493	54955.2	257338	101366	75726.1	0.0714113	30148.7	2.24835	0.253984
629		599.32	16.2917	C27 H52 O12 N0 P1	261213	119866	393966	1.61996e+06	187694	3.24735e+06	464620	2.54356e+06	504293	1.00057e+06	472512	1.00018e+06	948217	640701	519601	421656	339884	454243	1.97497e+06	150377	731758	494270	1.54285	0.291419
630		601.335	16.3155	C27 H54 O12 N0 P1	69698.4	27985.6	134906	528915	39455.9	1.33411e+06	137467	1.02987e+06	159460	27420.9	25524.7	630578	586767	262447	301840	254137	163414	253383	1.2209e+06	29142.2	216666	272222	1.10153	0.841187
631		618.361	16.3167	C27 H57 O12 N1 P1	0	0	66152.6	352694	0	711897	73065.6	525069	93803.9	47941.9	35845.7	37857.9	221584	85794.9	84251.8	71054.2	28800.1	30781.2	453247	7541.37	9212.39	95498.6	1.73113	0.377897
632		619.289	9.18295	C29 H48 O12 N0 P1	0	4267.06	60430.5	116979	0	326479	24812.3	322746	46728.1	39220.8	0	0.130835	26196.4	12300	17803	35814.9	19744.7	24571.5	9032.4	7947.09	0.0726641	0	5.26717	0.0863416
633		524.299	16.5871	C24 H47 O9 N1 P1	17320.9	46044.1	8949.45	364844	84180.5	362717	270955	1.24545e+06	24615.8	542888	373940	432040	436680	235029	94122.8	306003	135325	313032	864024	119853	531476	385056	0.976919	0.951213
634		526.314	16.5853	C24 H49 O9 N1 P1	19816	26234.4	43444.2	534483	95380.5	515685	394176	1.14725e+06	16966.2	925997	522210	695330	713145	416035	4490.43	450379	240114	482114	1.20499e+06	213480	917697	688643	0.847048	0.634661
635		747.563	32.1331	C41 H79 O11	1.66422e+08	1.55758e+08	1.471e+08	1.82802e+08	1.97141e+08	4.31258e+08	2.10142e+08	4.5482e+08	9.95655e+07	6.53445e+07	7.66664e+07	5.66516e+07	8.59663e+07	1.21733e+08	1.04873e+08	1.39093e+08	2.40899e+08	1.73229e+08	1.2289e+08	8.28842e+07	5.83428e+07	4.6347e+07	1.47926	0.170536
636		775.558	36.3015	C42 H79 O12	94208.1	124207	120161	106229	103094	182736	24468.6	126798	219842	6.00888e+06	2.78744e+06	834215	2.6824e+06	8211.84	23901.5	30014.5	88379.9	130350	2.12065e+06	3.72041e+06	1.86531e+06	1.84247e+06	0.944799	0.92894
637		775.594	34.612	C43 H83 O11	1.41613e+07	2.78822e+07	1.79131e+07	2.36153e+07	2.32238e+07	1.69132e+07	1.75743e+07	1.97994e+07	1.0358e+07	1.10108e+06	728562	432699	1.7248e+06	1.02469e+07	1.30117e+07	1.17593e+07	3.37834e+07	1.20105e+07	392315	820949	323597	247108	1.47041	0.352206
638		831.657	38.6465	C47 H91 O11	2.19054e+07	2.2695e+07	3.33796e+07	4.76532e+07	2.2281e+07	2.98355e+07	2.41669e+07	5.27806e+07	1.7264e+07	9.71103e+06	5.53729e+06	1.34205e+06	7.65534e+06	1.35303e+07	1.10627e+07	7.7317e+06	2.5293e+07	9.09892e+06	6.27762e+06	7.39339e+06	4.16928e+06	2.14227e+06	2.36526	0.0145048
639		859.688	40.3421	C49 H95 O11	2.3756e+07	2.86714e+07	4.21771e+07	4.37313e+07	2.1905e+07	3.64862e+07	2.79054e+07	8.45484e+07	2.06778e+07	8.07702e+06	7.51551e+06	1.09211e+07	693618	1.35447e+07	4.07435e+06	1.43722e+07	3.69182e+07	2.61968e+07	1.25198e+07	8.13489e+06	1.11428e+07	4.27208e+06	1.88449	0.0817381
640		857.672	38.6144	C49 H93 O11	5.62204e+07	6.65912e+07	5.56215e+07	1.17498e+08	8.79782e+07	1.09478e+08	2.95635e+07	2.49254e+08	2.45539e+07	1.11247e+07	1.25004e+07	1.10415e+06	7.68145e+06	4.83274e+07	2.49748e+07	3.68522e+07	5.50755e+07	2.3342e+07	1.21214e+07	2.15888e+07	7.80599e+06	9.51639e+06	2.39579	0.0793493
641		807.599	36.792	C47 H83 O10	6.64626e+06	5.55732e+06	8.65666e+06	1.37563e+07	5.17217e+06	2.15194e+07	7.39735e+06	1.86618e+07	9.39444e+06	713900	261457	1.95197e+06	88476.8	5.81627e+06	5.42811e+06	1.29231e+07	6.68986e+06	1.10213e+07	2.89333e+06	124714	299280	532691	1.51058	0.301574
642		805.584	34.9833	C47 H81 O10	1.1235e+08	9.16994e+07	1.05999e+08	1.81259e+08	7.47853e+07	2.40069e+08	1.65163e+08	1.93248e+08	9.67943e+07	4.9605e+07	2.82016e+07	3.55802e+07	3.91874e+07	8.9395e+07	9.2554e+07	8.0692e+07	8.45334e+07	2.03397e+08	2.31285e+06	2.31351e+07	856445	2.77939e+07	1.61887	0.158362
643		775.594	34.5485	C43 H83 O11	1.24506e+07	32779.2	1.67841e+07	2.07028e+07	2.32096e+07	1.49068e+07	1.38717e+07	27181.8	1.0358e+07	5.72829e+06	5.1819e+06	4.31326e+06	4.52718e+06	8.8714e+06	1.10693e+07	6.43455e+06	2.77789e+07	9.3698e+06	5.80362e+06	4.14868e+06	2.52704e+06	1.64252e+06	1.17778	0.65273
644		803.625	36.7594	C45 H87 O11	8.18131e+06	7.14668e+06	1.22722e+07	2.16408e+07	8.50517e+06	9.6947e+06	1.36964e+07	1.41291e+07	6.78332e+06	2.76374e+06	3.31475e+06	4.28055e+06	3.53267e+06	5.77414e+06	8.13802e+06	5.09832e+06	1.37855e+07	8.55939e+06	2.21481e+06	3.15921e+06	1.86489e+06	645040	1.63014	0.107358
645		831.657	38.6093	C47 H91 O11	2.15788e+07	2.2553e+07	3418.81	4.70709e+07	2.2281e+07	2.95708e+07	2.40114e+07	5.18213e+07	7355.16	9.44972e+06	5.52573e+06	8.74819e+06	7.53942e+06	1.2005e+07	1.10756e+07	7.74366e+06	2.5293e+07	9.11385e+06	6.22645e+06	7.09344e+06	4.25812e+06	728925	2.07317	0.0682457
646		859.688	40.2974	C49 H95 O11	33225.7	2.80989e+07	4.21771e+07	4.37313e+07	2.15549e+07	3.64862e+07	2.77369e+07	8.45484e+07	34622.4	6.32027e+06	6.04067e+06	1.08396e+07	1.00127e+07	1.35447e+07	28103.8	1.43722e+07	3.69182e+07	2.61828e+07	1.24061e+07	5.95287e+06	1.02084e+07	6.17304e+06	1.7481	0.183531
647		857.672	38.6196	C49 H93 O11	5.69237e+07	6.65912e+07	5.56215e+07	1.17498e+08	8.85731e+07	1.10189e+08	2.95635e+07	2.49254e+08	2.45539e+07	1.11786e+07	1.25497e+07	1.09795e+07	2.37929e+06	4.83274e+07	2.49748e+07	3.68522e+07	5.50755e+07	2.3342e+07	1.22694e+07	2.16075e+07	7.79058e+06	9.53002e+06	2.41344	0.0748223
648		855.657	37.2063	C49 H91 O11	1.12361e+07	1.8249e+07	2.15894e+07	2.07861e+07	2.38418e+07	1.86039e+07	1.29949e+07	6.10983e+07	6.91521e+06	71017.9	355658	2.37147e+06	3.17862e+06	9.234e+06	7.74432e+06	1.76221e+07	1.5998e+07	7.71202e+06	247934	498139	615463	32633.5	2.33408	0.0956937
649		546.353	12.6187	C26 H54 O7 N1 P1 Na1	228679	46317	194677	666208	34502.7	994058	956353	959242	155012	33626.6	152885	38257.8	12003.7	670988	1.52395e+06	716607	274900	1.75631e+06	19891.1	10913.1	59471.2	18986	0.612801	0.400856
650		544.337	10.7728	C26 H52 O7 N1 P1 Na1	2.80757e+06	1.14995e+06	1.40469e+06	2.6371e+06	840185	4.66864e+06	5.97987e+06	7.6597e+06	1.6159e+06	1.56219e+06	864629	2.69779e+06	910560	8.23682e+06	5.27478e+06	3.02142e+06	970231	7.79312e+06	815677	1.03088e+06	654255	544752	0.850029	0.702609
651		572.369	14.3348	C28 H56 O7 N1 P1 Na1	14310.4	7812.93	2765.94	21930	5028.41	115784	15062.7	147208	0	18324.1	21148.5	33575.6	15473.1	181948	137358	142285	13715	363064	18680.1	0	27401.1	8281.32	0.324484	0.144808
652		570.353	11.8929	C28 H54 O7 N1 P1 Na1	101877	5102.13	6435.53	291016	40261.7	596345	313411	779354	1890.65	31722.5	0.103804	23705.2	23619.8	38250.9	448361	477953	40529.4	1.17164e+06	50354.4	10774.7	63372.6	6738.68	0.664343	0.571546
653		568.337	10.5807	C28 H52 O7 N1 P1 Na1	665555	87397.9	41482.1	922892	132040	2.13017e+06	966784	2.95123e+06	665186	57905.2	51160.7	33892.3	17525.3	1.43346e+06	2.41227e+06	1.47007e+06	184485	2.4529e+06	14579.9	32876	18708.5	28089.7	0.750443	0.614201
654		677.523	26.6025	C36 H74 O7 N2 P1	59491.8	0	0	0	0	0	0	0	0	0	0	0	0	0	0	0	0	0	0	0	0	0	4.57629e+08	0.337049
655		714.504	29.5296	C37 H74 O8 N1 P1 Na1	742168	483842	180426	1.4619e+06	1.62383e+06	3.84e+06	1.09547e+06	8.95993e+06	401778	11943.1	10681.7	19253.7	14350.1	937022	222221	1.94155e+06	1.77227e+06	1.01674e+06	28897.3	10815.5	12573	0	2.19568	0.302578
656		691.538	25.3724	C37 H76 O7 N2 P1	0	0	0	15203.8	0	36447.6	0	229423	0	5382.76	0	0	4401.3	0	0	96444.2	8341.4	0	13979.5	4922.03	7333.36	12940.4	1.39874	0.756402
657	1	728.52	29.7377	C38 H76 O8 N1 P1 Na1	84999.6	49786.2	587667	540403	58445.2	7.51441e+06	91810.6	38694.7	70042	1685.33	19404.6	38837.1	341831	308537	153349	146803	374219	400740	81185.5	23953.3	33864.7	19486.7	4.23698	0.349958
658	1	728.52	30.7707	C38 H76 O8 N1 P1 Na1	132735	20568.1	39911.9	3.12554e+06	1.52603e+06	8.64647e+06	3.32926e+06	7.98848e+06	39003.2	6356.77	138526	170062	68908.7	7.53379e+06	841350	327901	2.2082e+06	1.97992e+06	370220	340104	721758	33643.1	1.21671	0.768166
659		726.504	30.3018	C38 H74 O8 N1 P1 Na1	939076	80150	421114	70389.7	157048	4.67718e+06	1.23074e+06	1.04068e+06	200010	118581	18767.7	476675	262014	6.71693e+06	2.56791e+06	378424	1.69783e+06	2.76868e+06	301011	1.00635e+06	2.0531e+06	23688.1	0.383132	0.142944
660		719.533	33.9267	C38 H76 O8 N2 P1	333063	148525	190553	342526	310698	2.70959e+06	1.05312e+06	711540	209047	809768	780914	951034	1.56695e+06	298719	281453	217367	723979	1.19217e+06	1.94373e+06	1.0815e+06	1.0228e+06	868637	0.917952	0.799797
661		742.536	32.1962	C39 H78 O8 N1 P1 Na1	1.01837e+08	1.07961e+08	1.23813e+08	2.08518e+08	2.55842e+08	3.39904e+08	2.01361e+08	2.30208e+08	7.4363e+07	309815	5.73207e+06	4.48887e+06	452831	9.88982e+07	6.2189e+07	2.35628e+08	2.0356e+08	1.74996e+08	190807	128488	83677.8	139825	1.47667	0.369326
662	1	735.565	27.4032	C39 H80 O8 N2 P1	0	266020	20421	0	51680.8	0	0	10211.1	6987.41	0	26726.3	4899.97	9162.37	14485.1	0	25987.5	7189.38	10204	28749.3	373458	5640.06	25486.7	0.558284	0.599903
663	1	735.565	32.8648	C39 H80 O8 N2 P1	3.95864e+06	4.20013e+06	7.32058e+06	4.06573e+07	5.27093e+06	4.49382e+07	1.49071e+07	3.04295e+07	8.38838e+06	4.92594e+06	1.00629e+06	9.94499e+06	7.34322e+06	3.88098e+07	1.18691e+06	698235	1.5715e+07	2.13212e+07	2.64626e+06	2.35459e+06	3.96685e+07	3.62328e+06	1.00691	0.988681
664		740.52	35.5332	C39 H76 O8 N1 P1 Na1	9.37806e+06	6.19874e+06	5.25638e+06	1.38796e+07	5.65233e+06	1.79017e+07	7.72771e+06	9.12897e+06	7.8055e+06	8.59414e+06	7.58876e+06	2.47503e+06	7.60601e+06	1.11337e+07	1.55384e+07	7.11666e+06	1.44235e+07	1.90149e+07	1.13095e+07	7.27462e+06	5.53724e+06	5.69924e+06	0.778947	0.234789
665	1	721.585	30.9598	C39 H82 O7 N2 P1	325940	684724	159509	1.03423e+06	369169	1.67774e+06	784271	1.54016e+06	393596	218954	718673	669593	3.81375e+06	231165	236634	479752	588810	339021	1.43552e+07	904213	243898	297181	0.48529	0.537729
666	1	721.585	32.0745	C39 H82 O7 N2 P1	473806	1.05632e+06	8832.12	469813	441779	26411.2	0	1.35806e+06	118839	254609	4.27314e+06	777606	305024	79953.8	176184	2.42398e+06	1.26248e+06	827553	602563	3.80505e+06	70025.4	4.3705e+06	0.486213	0.239843
667	1	719.57	28.2894	C39 H80 O7 N2 P1	168284	460638	486762	230152	334669	461506	370043	313066	367979	518328	686774	64411.5	354372	538512	87329.1	409921	367696	1.01953e+06	3.06474e+06	617143	323154	972957	0.450593	0.170116
668	1	719.57	29.4114	C39 H80 O7 N2 P1	0	5088.92	9727.54	0	4012.74	24226.5	0	7377.9	0	27860.1	0	4502.64	9950.46	0	0	106565	0	0	537213	0	132993	0	0.0826619	0.216688
669		717.554	29.1171	C39 H78 O7 N2 P1	128681	110673	300453	289365	488203	392475	106594	204616	97311.4	102236	123451	63313.4	15697.9	116554	80379.9	77701	394117	313054	23413.1	65100.2	19036.9	98150.9	1.41263	0.364371
670		722.51	33.5609	C39 H74 O7 N1 P1 Na1	1.36896e+07	6.72029e+06	3.79603e+07	6.79341e+07	1.09866e+07	7.40147e+07	6.81682e+07	5.5126e+07	3.57846e+07	90095.2	2.28828e+07	1.84946e+07	5.72731e+07	9.95296e+06	2.42208e+07	3.50249e+07	1.44902e+07	1.07012e+08	4.28484e+07	1.65993e+07	1.69797e+08	1.64462e+07	0.744237	0.538163
671		716.463	29.8172	C39 H68 O7 N1 P1 Na1	145840	35612	219224	4.30391e+06	97199.3	385534	888495	227577	772671	5243.62	10547	16639	49812	1.78038e+06	380636	246425	721739	1.38015e+06	11082.4	13234.8	35932.8	0	1.08451	0.913646
672		742.572	34.5625	C40 H82 O7 N1 P1 Na1	2.28002e+07	2.45753e+07	2.57196e+08	5.12984e+07	5.20247e+07	1.63467e+08	3.25932e+08	2.05602e+08	4.37131e+07	4.98097e+06	4.32667e+07	918513	3.90652e+07	1.79522e+07	6.59002e+07	1.08642e+08	4.4994e+07	1.51228e+08	5.68549e+06	4.53809e+06	1.4174e+08	2.03525e+07	1.52378	0.36631
673		754.536	30.3657	C40 H78 O8 N1 P1 Na1	297458	277448	533769	182148	474275	2.87454e+06	371969	1.21117e+06	127924	5.08054e+06	6.16528e+06	6.30816e+06	4.1371e+06	1.82308e+06	3.18664e+06	162380	188418	509501	4.5804e+06	2.13083e+06	5.06484e+06	1.57805e+06	1.00985	0.981699
674		752.52	29.2385	C40 H76 O8 N1 P1 Na1	248925	180521	234610	3.94496e+06	162387	7.8746e+06	1.75331e+06	875861	1.10613e+06	30946.1	74820.8	59171	132445	2.26726e+06	2.62378e+06	1.25725e+06	41929.9	5.43038e+06	225994	61987.6	89677.5	56086.4	0.957893	0.949384
675		738.541	31.0361	C40 H78 O7 N1 P1 Na1	169850	253898	120486	721867	28140	745000	150890	4.9996e+06	182008	51197	275990	33143.1	239938	863326	262952	1.13218e+06	328471	985717	46085.7	690307	3720.43	9864.71	1.27679	0.743799
676		733.585	32.6454	C40 H82 O7 N2 P1	574178	644090	644857	92968.9	187965	96444.9	20835.3	1.72726e+06	66840	1.91174e+06	5.31088e+06	2.74093e+06	1.25405e+07	8.4687e+06	4.13504e+06	171508	1.11757e+06	44971.8	1.26991e+07	6.46685e+06	3.30155e+06	283823	0.501167	0.265607
677		743.533	32.1744	C40 H76 O8 N2 P1	3.43869e+07	3.63046e+07	4.06923e+07	6.90649e+07	7.11396e+07	1.24129e+08	6.56954e+07	3.57636e+07	2.34157e+07	177547	1.57346e+06	1.3801e+06	446291	3.01879e+07	2.18564e+07	5.91591e+07	6.64483e+07	5.47372e+07	326542	72478.9	100797	954729	1.49262	0.363048
678		728.463	33.3784	C40 H68 O7 N1 P1 Na1	56020.1	0	0	1.76187e+06	0	1.30998e+06	0	333205	0	0	0.757158	98562.2	0.545339	1.9187e+06	882279	0	632813	470317	47915.6	0	0	0	0.62357	0.546428
679		756.588	35.384	C41 H84 O7 N1 P1 Na1	180478	349373	2.58228e+06	214759	154019	1.82904e+06	4.45907e+06	7.72484e+06	437966	2.01526e+06	1.22677e+06	315884	687954	147474	72061.8	355793	353099	452402	5.29138e+06	311604	2.06121e+06	1.37935e+06	1.47287	0.516777
680	1	768.551	32.0869	C41 H80 O8 N1 P1 Na1	5.73437e+06	2.06076e+06	2.77122e+06	1.92868e+07	6.84038e+06	2.6103e+07	2.09625e+07	4.29771e+07	6.47164e+06	1.53992e+07	282680	738254	1.9629e+06	1.21369e+07	4.70897e+06	1.29827e+07	9.86406e+06	2.90783e+07	705690	9.0398e+06	249924	3.31731e+06	1.27854	0.586976
681		763.596	34.9549	C41 H84 O8 N2 P1	1.02258e+08	9.90947e+07	1.30028e+08	2.53014e+08	8.71048e+07	3.54606e+08	2.4095e+08	2.83368e+08	259039	1.39789e+08	7.59273e+07	8.52535e+07	1.16648e+08	4.34455e+07	9.81033e+07	1.05167e+08	1.05031e+08	1.88005e+08	2.08262e+08	6.60323e+07	1.19703e+08	3.84559e+07	1.40163	0.21715
682	1	768.551	34.5478	C41 H80 O8 N1 P1 Na1	2.62121e+06	624954	351792	658695	99802.2	1.12219e+07	1.70448e+06	3.23723e+06	614838	9.56551e+06	9.0461e+06	1.75618e+07	1.30248e+07	2.61888e+06	151673	112196	106962	5.60731e+06	2.93744e+07	9.77498e+06	3.674e+07	1.03813e+07	0.513264	0.308311
683		754.572	33.3604	C41 H82 O7 N1 P1 Na1	401977	180889	3726.19	444309	441155	489204	1.13851e+06	1.24223e+06	280249	1.4902e+06	968648	707909	562768	1.68381e+06	56131.7	1.41327e+06	337667	1.40384e+06	266943	596261	516825	249694	0.886208	0.732732
684		766.536	30.5704	C41 H78 O8 N1 P1 Na1	97810.7	365930	358597	3.01905e+06	276964	1.68406e+06	1.18951e+06	2.61811e+06	398307	34639.8	640699	25457.3	1.02609e+06	360796	1.01993e+06	1.12794e+06	346104	4.31391e+06	72954.6	12984.4	126717	48109.8	1.09354	0.886843
685		747.601	31.1871	C41 H84 O7 N2 P1	27508.3	594985	273270	106681	51641.9	126236	18168.9	128576	48306.3	76059.1	12376.5	10559.9	15641.8	68108.8	0	17049.7	67738.1	11291.9	4612.45	24212.1	11129.1	22153.5	4.5584	0.0721556
686	1	752.556	31.3193	C41 H80 O7 N1 P1 Na1	0	1.3156	4644.76	0	0	0	0	73359.5	1.25248	1.93165	9838.36	6331.1	102715	0	0	23714.3	0	0	85640.2	0.477833	53586.1	0	0.836565	0.833568
687	1	752.556	32.1398	C41 H80 O7 N1 P1 Na1	46244.3	373063	272649	127364	31175	105254	149011	9.54793e+06	73469.1	31884.4	73180.1	13899.7	71299.5	151328	79868.9	336522	66813.8	681167	77421.7	48999.4	73777.5	18087.4	4.92672	0.37678
688		750.541	35.1865	C41 H78 O7 N1 P1 Na1	1.12265e+08	1.14844e+08	2.10155e+08	2.4137e+08	1.38595e+08	3.1356e+08	3.20775e+08	3.9214e+08	8.38639e+07	1.10062e+08	1.49869e+08	1.40049e+08	2.13596e+08	1.43012e+08	7.48243e+07	1.12141e+08	1.39621e+08	2.51426e+08	1.22546e+08	1.47712e+08	6.5314e+07	1.11109e+08	1.50659	0.0559525
689		762.504	31.3163	C41 H74 O8 N1 P1 Na1	192826	127278	39289	20919.9	47111.2	1.6382e+06	15041	2.16982e+06	34050	173693	105350	14618.5	962243	191074	406811	18713.3	165358	213421	756608	108109	203772	102263	1.77076	0.391601
690		760.489	31.8855	C41 H72 O8 N1 P1 Na1	1878.84	1643.73	2197.48	40764.6	806.544	56593.2	119204	48335.2	6526.9	30181.9	384615	76467.7	254668	300063	147607	1638.76	17809.1	106470	637377	465878	1.08133e+06	3713.65	0.256651	0.103161
691	1	746.51	34.9448	C41 H74 O7 N1 P1 Na1	2.61736e+07	1.26763e+07	2.86371e+07	2.1499e+07	2.42888e+07	2.14762e+07	3.11529e+07	2.38122e+07	1.59314e+07	416427	2.52469e+07	3.95681e+06	417110	3.90091e+07	2.774e+07	2.53668e+07	4.86077e+07	5.49911e+07	974412	3.03889e+06	1.46824e+07	616754	0.758818	0.457674
692	1	746.51	36.6921	C41 H74 O7 N1 P1 Na1	2.42257e+06	1.53217e+06	2.69928e+06	2.9776e+06	2.0201e+06	2.94015e+06	2.46251e+06	744205	2.06553e+06	0.131213	32217.5	12519.4	314024	3.32808e+06	4.08463e+06	5.64481e+06	4.95227e+06	6.71604e+06	37665.3	18548.4	302473	714140	0.542681	0.192578
693	1	744.494	32.3351	C41 H72 O7 N1 P1 Na1	5.39247e+07	3.05338e+07	5.4615e+07	2.86474e+08	3.06837e+07	3.04377e+08	1.07585e+08	4.88884e+07	6.56466e+07	108104	334902	3.96153e+06	2.36745e+06	1.50979e+08	7.79104e+07	4.0835e+07	8.33367e+07	1.58366e+08	650071	4.04873e+06	7.25872e+06	77552.6	1.30867	0.617364
694	1	744.494	33.6126	C41 H72 O7 N1 P1 Na1	2.35394e+06	928048	4.6902e+06	5.7534e+06	998306	4.5503e+06	5.58675e+06	2.44624e+06	3.89225e+06	29050	54475.3	493272	114381	1.46539e+06	5.62021e+06	4.73019e+06	2.45828e+06	1.84225e+07	45566.7	1.31156e+06	8.89017e+06	49155.1	0.513527	0.285301
695		742.478	30.2268	C41 H70 O7 N1 P1 Na1	1.74932e+06	95427.9	75192.6	3.70799e+06	307762	1.41511e+07	805653	2.10487e+06	1.57418e+06	23328.9	10658.5	10884.2	91904.1	9.6403e+06	3.57296e+06	683510	2.13497e+06	4.28769e+06	92276.3	214610	533142	6294.4	0.808181	0.766635
696		770.603	35.502	C42 H86 O7 N1 P1 Na1	7.61759e+06	1.76235e+06	2.83432e+07	2.12739e+07	1.42023e+07	2.30581e+07	4.76126e+07	7.73535e+07	1.18849e+06	2.10044e+06	2.31768e+06	2.18712e+06	636453	1.45605e+07	1.59966e+07	4.4836e+07	2.38192e+07	2.72969e+07	392935	3.65602e+06	1.83468e+06	1.73223e+06	1.18539	0.735977
697	1	782.567	32.1038	C42 H82 O8 N1 P1 Na1	3.67531e+07	2.03592e+07	1.3637e+08	1.99143e+08	1.28132e+08	6.74106e+08	1.31244e+08	8.35913e+08	7.69676e+07	7.38411e+07	4.26068e+07	4.39551e+07	1.90122e+07	6.29549e+07	9.65503e+07	1.57831e+08	1.05395e+08	3.7273e+08	1.3769e+07	5.82896e+07	4.69336e+07	6.77348e+07	1.70464	0.352699
698	1	782.567	35.0019	C42 H82 O8 N1 P1 Na1	1.42374e+08	1.23387e+08	1.0178e+08	1.86519e+08	1.0634e+08	2.1471e+08	1.54626e+08	1.50301e+08	1.28617e+08	2.98888e+07	6.42205e+07	1.14991e+07	1.03386e+07	2.1812e+08	2.48697e+08	2.13154e+08	2.33705e+08	4.47741e+08	4.49497e+07	1.49623e+07	4.76766e+07	4.16842e+07	0.652855	0.277312
699		768.588	34.3924	C42 H84 O7 N1 P1 Na1	1.24656e+07	1.27146e+07	3.79727e+07	2.32904e+07	1.15998e+07	3.61409e+07	4.55707e+07	9.52261e+07	1.08201e+07	9.24497e+07	9.22074e+07	1.08697e+08	1.36802e+08	2.4554e+07	9.34692e+06	1.97091e+07	1.20669e+07	3.11527e+07	1.21981e+08	1.01626e+08	7.02753e+07	4.47474e+07	1.13825	0.718077
700		780.551	31.2568	C42 H80 O8 N1 P1 Na1	6.35637e+06	8.87307e+06	5.71521e+06	2.76877e+07	9.16951e+06	3.11863e+07	1.51189e+07	6.26925e+07	3.56884e+06	2.06319e+06	978058	2.21675e+06	2.67966e+06	2.17127e+07	2.50738e+07	4.38774e+06	1.55727e+07	1.83679e+07	4.04287e+06	785887	844393	1.0934e+06	1.3435	0.558358
701		766.572	33.3103	C42 H82 O7 N1 P1 Na1	6.11017e+06	4.24679e+06	8.75522e+06	3.4203e+07	3.0834e+06	3.1787e+07	1.58659e+07	5.68568e+07	1.34664e+07	112738	584034	85090.5	6.09676e+06	1.40759e+07	1.70603e+07	3.54867e+07	7.07669e+06	6.68904e+07	8.92715e+06	9.64128e+06	1.16943e+06	273187	0.781334	0.65265
702		778.536	29.9781	C42 H78 O8 N1 P1 Na1	178904	361302	1.22027e+06	4.50512e+06	192161	556282	327305	749257	2.31503e+06	1.99443e+06	1.18248e+06	523237	147669	1.18146e+07	1.11302e+06	606068	520848	1.32836e+06	38077.7	51655.7	3316.22	15802	0.636972	0.646459
703		764.556	31.3617	C42 H80 O7 N1 P1 Na1	43192.2	32081.4	18323	186556	12243.7	49636.2	11521.1	2.68673e+06	15617.5	29001.8	44038.9	18492	515884	581729	29880.7	73153.5	94538	57822.3	656320	391797	83875.1	14886.4	1.2783	0.784722
704		767.533	33.6836	C42 H76 O8 N2 P1	57866.6	0	0	417980	0	3.11355e+06	0	1.2964e+06	640457	1.35091e+07	6.40881e+06	1.12267e+07	1.59475e+07	86956.6	101157	386158	0	1.81501e+06	1.43494e+07	1.44423e+07	1.59279e+07	5.85592e+06	0.687779	0.527185
705	1	798.598	34.5655	C43 H86 O8 N1 P1 Na1	2.25208e+06	509293	305226	204404	1.13651e+06	1.11043e+07	239945	2.70458e+06	2.61516e+06	3.04859e+06	4.32188e+06	3.15665e+06	7.43238e+06	729445	1.17177e+06	2.21705e+06	674555	8.71642e+06	6.73899e+06	848840	260710	3.91624e+06	1.06914	0.886434
706	1	798.598	36.8796	C43 H86 O8 N1 P1 Na1	5.4158e+06	4.5882e+06	8.76174e+06	3.84043e+07	7.60893e+06	1.51204e+07	1.20737e+07	1.41605e+07	4.9941e+06	6.24832e+06	56743.2	56337.3	2.11004e+06	891520	4.56627e+06	4.752e+06	1.06318e+07	1.08685e+06	2.27443e+06	74348.7	667136	2.08352e+06	3.06348	0.0550831
707		784.619	35.8367	C43 H88 O7 N1 P1 Na1	82063.3	0	53757.3	189852	41195.9	96116.1	1.40019e+06	2.9348e+06	75954.3	68474.6	120589	4266.21	79155.8	824328	55218.1	212271	5379.44	191013	162005	0	43731.1	68511	2.28032	0.388318
708		796.583	34.1041	C43 H84 O8 N1 P1 Na1	4.97388e+06	4.04081e+06	6.19877e+06	3.77044e+06	7.15029e+06	3.82869e+07	5.7486e+06	5.79359e+07	4.98269e+06	3.43684e+07	1.96549e+07	1.84238e+07	1.52167e+07	2.10325e+06	4.51267e+06	8.73259e+06	5.40231e+06	1.57292e+07	1.72429e+07	2.91306e+07	1.41863e+07	7.86952e+06	1.45677	0.341321
709		791.627	37.0269	C43 H88 O8 N2 P1	2.21417e+07	1.97128e+07	2.27094e+07	4.90017e+07	1.68338e+07	8.79422e+07	2.40872e+07	4.93111e+07	2.78674e+07	7.50809e+07	1.09952e+07	7.64813e+06	1.92632e+07	8.41431e+06	2.00106e+07	2.68113e+07	1.92671e+07	3.63696e+07	5.92243e+07	1.07334e+07	2.23678e+07	1.54476e+07	1.36974	0.30974
710	1	794.567	32.4757	C43 H82 O8 N1 P1 Na1	4.93482e+06	677563	1.50659e+06	1.94624e+07	3.04567e+06	3.14304e+07	1.04054e+07	6.81029e+07	5.73806e+06	9.5983e+06	1.30977e+06	207256	371328	6.27918e+06	3.45805e+06	5.79681e+06	1.25085e+06	2.69161e+07	922806	188384	1.83565e+06	11635.5	2.32637	0.267552
711	1	794.567	34.3596	C43 H82 O8 N1 P1 Na1	380680	136135	222336	495754	27744.2	226655	92234.2	411657	131998	1.53759e+06	492279	420285	442982	136342	336053	55765	430100	1.05898e+06	842206	384873	543090	646702	0.783522	0.487511
712		792.551	31.4436	C43 H80 O8 N1 P1 Na1	32202.1	27449.3	29100.5	109767	36283.7	8.34706e+06	67642.1	77913.7	68985.4	3.47972e+06	1.5413e+06	394489	2.17948e+06	4414.92	710982	95382.4	60364.6	39775.9	1.18654e+06	943454	1.10049e+06	161650	2.63717	0.271647
713		787.596	34.1627	C43 H84 O8 N2 P1	7.23291e+06	6.11048e+06	5.89003e+06	1.89588e+07	1.74694e+06	4.34115e+07	2.75648e+07	4.73535e+07	3.54816e+06	105330	1.8849e+06	351028	2.7952e+06	6.51441e+06	9.69487e+06	4.66101e+06	1.42699e+07	3.10127e+07	4.00441e+06	2.58798e+06	5.35773e+06	2.03694e+06	1.44227	0.481471
714	1	778.572	35.4454	C43 H82 O7 N1 P1 Na1	241259	300905	0	1.95582e+06	106517	1.46058e+06	189189	434157	346139	1.57243e+06	874635	368150	2.022e+06	639636	224147	809507	523295	1.26169e+06	788711	1.13087e+06	1.03031e+06	664046	0.966362	0.909624
715	1	778.572	37.8171	C43 H82 O7 N1 P1 Na1	1.35905e+06	1.22788e+06	1.2444e+06	2.06179e+06	597438	3.64448e+06	2.03276e+06	2.93426e+06	821137	2.47729e+06	648028	1.92853e+06	66872.4	742962	750473	2.29107e+06	1.86638e+06	1.81587e+06	738635	723887	605338	608550	1.43632	0.185404
716	1	790.536	33.7325	C43 H78 O8 N1 P1 Na1	1.31307e+07	1.22689e+07	7.02552e+06	3.36991e+07	9.9062e+06	8.60903e+07	1.68281e+07	9.55954e+07	1.3588e+07	4.47019e+07	1.57947e+06	289222	6.12938e+07	1.22715e+07	1.70018e+07	1.84248e+07	1.00888e+07	4.51125e+07	5.18489e+07	2.94579e+07	3.93401e+06	2.03276e+07	1.31508	0.490693
717	1	790.536	37.6058	C43 H78 O8 N1 P1 Na1	2.53739e+06	1.63067e+06	1.50269e+06	2.89663e+06	1.4318e+06	4.18757e+06	1.00693e+06	3.71118e+06	1.6383e+06	14901.3	39802.2	5081.06	49056.4	2.77394e+06	4.99711e+06	4.98664e+06	3.20379e+06	4.44093e+06	37406.3	5326.45	30183	7624.31	0.698022	0.433944
718		788.52	32.1525	C43 H76 O8 N1 P1 Na1	1.50246e+06	425763	535688	3.16485e+06	1.9491e+06	1.01289e+07	2.30299e+06	5.76295e+06	1.71506e+06	118885	191981	73573.7	227519	880321	1.83343e+06	1.18634e+06	1.71622e+06	5.89471e+06	754984	312167	211537	379631	1.47719	0.490025
719	1	774.541	34.5697	C43 H78 O7 N1 P1 Na1	427739	1.50774e+07	1.39797e+06	4.43723e+07	7.44872e+06	1.2699e+08	2.40577e+06	1.07685e+07	280342	5.88696e+07	3.97707e+07	1.03962e+07	1.13225e+08	2.85699e+07	3.40539e+07	1.99237e+07	1.41211e+07	3.66242e+07	5.51987e+07	4.6658e+07	4.17205e+07	3.63874e+07	0.953473	0.899868
720	1	774.541	37.001	C43 H78 O7 N1 P1 Na1	1.28502e+07	1.75053e+07	3.47982e+07	1.72616e+07	1.1978e+07	2.559e+07	4.46127e+07	2.21765e+07	1.95366e+07	4.49311e+06	8.79328e+06	7.38273e+06	7.94887e+06	1.35924e+07	1.32486e+07	2.03914e+07	2.42897e+07	2.42135e+07	2.73581e+06	8.92842e+06	4.26984e+06	1.19413e+06	1.44104	0.222524
721		786.504	33.4658	C43 H74 O8 N1 P1 Na1	2.61242e+06	1.54424e+06	309160	2.21311e+06	579270	4.37123e+06	505616	2.29268e+06	1.48335e+06	659031	685830	111665	532313	2.75512e+06	3.42914e+06	3.32663e+06	2.86746e+06	6.68826e+06	107309	196769	373847	282387	0.61878	0.317176
722	1	772.525	34.7214	C43 H76 O7 N1 P1 Na1	4.35931e+08	5.03351e+08	5.58934e+08	1.48844e+09	5.82152e+08	1.26766e+09	8.96006e+08	5.78954e+08	4.86229e+08	1.40542e+07	2.22083e+07	3.02335e+07	2.97679e+07	1.41148e+09	7.86175e+08	5.87334e+08	8.20552e+08	6.61245e+08	2.0025e+07	1.85584e+07	6.81488e+06	0	1.1068	0.811719
723	1	772.525	35.5988	C43 H76 O7 N1 P1 Na1	1.15504e+06	1.18049e+06	2.30346e+06	8.14144e+06	558040	3.73243e+06	7.22712e+06	1.31012e+06	4.10884e+06	1.21075e+06	2.35346e+06	3.72299e+06	1.63696e+06	1.78494e+07	184922	315247	1.62262e+07	2.38538e+07	1.73083e+06	1.67953e+06	4.33521e+06	1.38776e+06	0.39595	0.181256
724		770.51	34.5536	C43 H74 O7 N1 P1 Na1	1.22549e+07	7.4682e+06	6.96879e+06	1.28815e+07	8.48116e+06	2.43964e+07	1.60928e+07	2.85019e+07	1.24921e+07	3.2895e+06	349984	260290	435933	5.12376e+06	1.35746e+07	2.31929e+07	1.2768e+07	3.11508e+07	238588	725668	5.68333e+06	1.14924e+06	0.990115	0.981573
725	1	768.494	31.0143	C43 H72 O7 N1 P1 Na1	1.58052e+06	293762	789081	7.68834e+06	1.49791e+06	1.72017e+07	1.08504e+07	1.85195e+07	2.34636e+06	20743.8	10067.8	17210.8	495288	2.2205e+06	1.62892e+06	3.08286e+06	3.86152e+06	7.92097e+06	28057	7653.21	192724	76148.4	2.23173	0.221789
726	1	768.494	32.2076	C43 H72 O7 N1 P1 Na1	2.02286e+06	394233	157779	5.8116e+06	165541	656722	3.76672e+06	731169	370007	0	0	0	45071.6	6.40059e+06	2.26054e+06	516459	1.19432e+06	3.49836e+06	0	83530.8	51351	0	0.698069	0.601321
727	1	812.614	35.5479	C44 H88 O8 N1 P1 Na1	1.53825e+08	1.62768e+08	1.56035e+08	2.65738e+08	1.70366e+08	2.72925e+08	2.01028e+08	2.19028e+08	1.22198e+08	2.15437e+08	5.27996e+07	8.88358e+06	7.6907e+07	1.26149e+08	1.42945e+08	5.17139e+07	1.80859e+08	3.04769e+08	9.51215e+07	2.73986e+07	2.111e+08	1.30191e+08	1.13251	0.606297
728	1	812.614	38.15	C44 H88 O8 N1 P1 Na1	164656	65199.7	184169	2.70332e+06	161273	491035	1.44635e+06	6.20125e+06	81157.7	8706.94	14223.5	21122.1	6952.44	10643.4	37314.1	1.13705e+06	798873	62855.3	10510.1	6489.71	16529	22591.6	3.80233	0.222786
729	1	810.598	34.5129	C44 H86 O8 N1 P1 Na1	7.03151e+07	5.66606e+07	1.25683e+08	1.72982e+08	7.24861e+07	5.66638e+08	1.82612e+08	6.2008e+08	8.15503e+06	8.87648e+07	5.68713e+07	7.93643e+07	3.49256e+07	5.71472e+07	4.65131e+07	1.77171e+08	1.30984e+08	2.58442e+08	1.14974e+08	5.65747e+07	1.89001e+08	3.78344e+07	1.38349	0.461304
730	1	810.598	36.7445	C44 H86 O8 N1 P1 Na1	149839	100984	304754	254217	153175	381033	149861	974289	417187	1.20033e+07	6.08944e+06	4.30608e+06	5.94006e+06	312574	300523	1.56973e+06	98388.9	568881	1.6906e+07	4.65169e+06	8.53264e+06	8.30152e+06	0.524145	0.33309
731	1	796.619	34.9229	C44 H88 O7 N1 P1 Na1	1.65661e+07	1.08902e+07	1.76595e+07	3.79407e+07	2.31817e+07	4.63595e+07	3.09374e+07	1.90903e+08	8.52497e+06	300982	1.1869e+06	882305	1.02264e+06	8.98739e+07	1.58804e+07	2.85468e+07	2.08501e+07	3.98942e+07	902865	1.52327e+06	121420	84631.7	1.3531	0.655202
732	1	796.619	35.8475	C44 H88 O7 N1 P1 Na1	6.00665e+06	3.18374e+06	1.00136e+07	1.22734e+07	6.36319e+06	1.57948e+06	1.84912e+07	4.12947e+07	3.34829e+06	1.07237e+07	5.83276e+06	8.22953e+06	4.85392e+06	6.89094e+06	5.29613e+06	698535	7.19454e+06	1.13923e+07	4.14506e+06	6.79027e+06	1.2947e+06	2.70115e+06	1.97224	0.125208
733		808.583	32.8803	C44 H84 O8 N1 P1 Na1	3.83667e+07	5.62988e+07	3.05e+07	9.72141e+07	2.93542e+07	2.84984e+08	7.89478e+07	1.13026e+08	4.39058e+07	4.34354e+06	1.16076e+06	5.76176e+06	3.16244e+07	3.92944e+07	6.38625e+07	6.32751e+07	4.91525e+07	1.29e+08	1.56138e+07	2.5585e+06	5.03353e+06	1.26014e+07	1.48418	0.420037
734		794.603	36.0897	C44 H86 O7 N1 P1 Na1	4.97211e+06	3.7663e+06	6.36067e+06	4.9322e+06	661539	1.0894e+07	6.07494e+06	3.36065e+07	3.57799e+06	1.60082e+07	2.57601e+07	2.15535e+06	5.31349e+06	4.86471e+06	2.14827e+06	4.05881e+06	5.39878e+06	9.31504e+06	5.10287e+07	9.61938e+06	2.13761e+07	2.16297e+07	0.66366	0.423504
735		806.567	31.9517	C44 H82 O8 N1 P1 Na1	2.60666e+07	1.53929e+07	3.54933e+07	6.65287e+07	6.48874e+07	4.12106e+08	8.34466e+07	2.07144e+08	2.52971e+07	1.36659e+07	2.09742e+07	8.58565e+06	4.7481e+07	2.73141e+07	3.3016e+07	1.54291e+08	7.09664e+07	1.74759e+08	4.44345e+07	1.90197e+07	8.49848e+07	8.38873e+06	1.1521	0.781665
736	1	792.588	33.5987	C44 H84 O7 N1 P1 Na1	6.05879e+06	1.13741e+07	9.86453e+06	3.52617e+07	1.03191e+07	3.21767e+07	1.21257e+07	2.93028e+08	1.35262e+07	1.57761e+06	192532	462021	1.99332e+06	1.51353e+07	1.69193e+07	1.76319e+07	6.00903e+06	4.58998e+07	2.52049e+06	1.72693e+06	2.82302e+06	2.04659e+06	2.67613	0.373994
737	1	792.588	34.588	C44 H84 O7 N1 P1 Na1	3.43333e+07	4.62468e+07	1.03755e+08	6.59266e+07	4.77921e+07	1.82393e+08	2.52132e+08	3.86862e+08	3.28467e+07	5.54814e+06	4.71644e+06	9.29704e+06	1.76702e+07	8.30819e+07	3.90053e+07	9.34627e+07	5.25172e+07	1.31323e+08	3.57576e+07	1.85065e+07	3.91814e+07	4.76075e+06	1.65498	0.312186
738	1	804.551	30.4813	C44 H80 O8 N1 P1 Na1	3.45203e+06	2.07164e+06	5.33881e+06	1.06117e+07	2.43759e+06	2.19405e+07	3.58708e+06	2.46979e+07	6.70889e+06	5.70511e+06	4.19201e+06	1.10785e+06	8.27662e+06	2.69174e+06	6.72724e+06	9.12067e+06	2.93229e+06	2.17985e+07	8.9061e+06	2.33955e+06	893564	100419	1.24877	0.620375
739	1	804.551	31.801	C44 H80 O8 N1 P1 Na1	106281	445702	164960	146329	75011.2	576225	322259	659182	162233	1.94634e+06	1.29738e+06	732289	1.44197e+06	169547	101074	197447	307071	1.04466e+06	2.64886e+06	1.03088e+06	1.17428e+06	1.53221e+06	0.681352	0.38505
740	1	790.572	31.9416	C44 H82 O7 N1 P1 Na1	30649.3	35673.6	160173	249097	149760	714696	392225	7.9133e+06	144899	304360	1.23087e+06	6070.27	976125	161745	463560	71189.3	50948.9	480701	1.08299e+06	1.03234e+06	164177	153020	2.32768	0.388048
741	1	790.572	33.2447	C44 H82 O7 N1 P1 Na1	1.08067e+06	155988	7.45808e+06	5.76787e+06	404355	1.83143e+06	1.12932e+07	1.86489e+06	3.09859e+06	76017	342805	2.09463e+06	323186	1.12234e+06	2.08287e+06	5.57342e+06	735183	6.74334e+06	646602	51255.9	1.58261e+06	74138.1	1.33136	0.588594
742		795.565	34.7983	C44 H80 O8 N2 P1	205786	460933	639273	728059	50572	776042	430504	1.34766e+06	716090	2.16675e+06	1.06307e+06	842691	373408	226227	349370	124489	298619	597064	940412	1.29272e+06	731616	982851	1.22402	0.502407
743		826.63	38.7359	C45 H90 O8 N1 P1 Na1	1.66924e+07	2.32034e+07	2.85962e+07	6.57625e+07	2.33962e+07	4.38128e+07	2.93068e+07	5.41543e+07	1.06945e+07	72673.7	22158.4	80549.4	55820.8	1.14074e+07	8.75682e+06	1.17313e+07	4.24085e+07	1.68297e+07	1.73712e+06	16503.5	107471	35060.3	2.20165	0.113474
744	1	824.614	35.8083	C45 H88 O8 N1 P1 Na1	260645	264482	0	723426	177317	1.40308e+06	0	4.12268e+06	170598	5.19211e+06	3.02571e+06	1.19279e+06	1.0699e+06	498160	384525	507909	172204	1.70464e+06	1.60426e+06	1.30653e+06	1.27456e+06	852260	1.46736	0.407717
745	1	824.614	36.5364	C45 H88 O8 N1 P1 Na1	1.4017e+06	633310	1.00413e+06	2.14904e+06	1.2408e+06	6.15862e+06	2.05883e+06	6.10917e+06	864096	3.35554e+06	197084	65299.3	42178.8	720231	907615	846268	773226	1.34244e+06	36432.9	1.10688e+06	21653.5	7600.13	3.0372	0.0475752
746		810.635	40.6019	C45 H90 O7 N1 P1 Na1	141051	323227	411042	15170.4	252783	1.76213e+06	920996	2.75495e+06	74519.6	1.95122e+06	67018.2	64141	1.13066e+06	1.18672e+06	391847	7.45528e+06	27991.7	193269	1.61621e+06	86690.7	138651	3.88288e+06	0.45611	0.32347
747	1	822.598	34.4337	C45 H86 O8 N1 P1 Na1	85098.2	1.74801e+06	1.11339e+06	4.44741e+06	67800.7	1.79898e+06	2.30056e+06	6.11894e+06	646731	1.18009e+07	4.0341e+06	2.48737e+06	3.1307e+06	169167	2.80508e+06	269369	1.07396e+06	148986	1.22123e+06	2.54321e+06	2.58759e+06	1.82831e+06	2.17761	0.100817
748	1	822.598	35.5116	C45 H86 O8 N1 P1 Na1	50409.3	831611	125070	1.3337e+06	1.51102e+06	4.44284e+06	935041	1.16379e+07	279330	219827	237915	52805.9	138272	701117	262945	171089	434855	1.99136e+06	362878	87809.1	324830	187608	3.33504	0.221433
749		803.664	38.0298	C45 H92 O7 N2 P1	895676	158671	618762	5.88372e+06	187612	2.48399e+07	1.31676e+06	2.24652e+06	297671	435257	45269.3	4.08965e+06	306327	177373	153562	191424	271202	335576	569913	214988	34012.2	53925.7	14.2896	0.139976
750		820.583	33.7145	C45 H84 O8 N1 P1 Na1	932494	1.65316e+06	655743	5.61731e+06	253794	1.17526e+07	252557	1.57317e+07	1.23593e+06	1.24169e+07	3.4066e+06	796327	2.83101e+06	245847	65934.1	2.07761e+06	686412	746558	3.71475e+06	2.38983e+06	2.70603e+06	1.30577e+06	2.8577	0.0828644
751		806.603	35.1025	C45 H86 O7 N1 P1 Na1	0	0	0	872374	0	875882	657946	1.94541e+06	176215	95117.3	69194	73357.6	425093	156703	386246	2.17484e+06	110769	786455	118869	128732	47151.7	245575	0.864788	0.824471
752		818.567	32.0215	C45 H82 O8 N1 P1 Na1	39492.1	68892.2	84512.5	743716	20806.2	1.27409e+06	242330	6.30553e+06	655871	423022	324350	17849.2	932016	48259.8	47034.3	665090	182425	785496	1.29488e+06	26686.9	41194.2	119306	2.40069	0.325752
753	1	802.572	36.2777	C45 H82 O7 N1 P1 Na1	137480	81237.3	74930.8	296687	112707	581862	94249.2	910455	30268.6	2.2104e+06	1.3142e+06	279581	2.64285e+06	124901	23711.6	562020	64075.5	87488.1	21275.4	1.88722e+06	866257	57394.3	1.64289	0.418001
754	1	802.572	38.2994	C45 H82 O7 N1 P1 Na1	125217	195580	71609.3	601005	60141.9	130301	180295	66718.4	212354	818196	724532	647210	396156	489258	301199	383389	236906	1.84709e+06	371258	377902	529222	404716	0.592597	0.243271
755	1	814.536	32.4459	C45 H78 O8 N1 P1 Na1	102365	1.44673e+06	215035	219946	1.02133e+06	753241	233518	182846	82052.5	221885	50664.7	54344.7	172536	124276	100204	107964	525750	394795	506994	59785.9	230794	109123	1.52474	0.364086
756	1	814.536	35.5747	C45 H78 O8 N1 P1 Na1	165276	241072	198208	118800	134924	265867	92444.4	520845	44121.4	1.23337e+06	403436	7317.65	630372	1.79928e+06	6.29127e+06	5.46971e+06	875316	7.84993e+06	150829	601378	236203	655923	0.117345	0.0475665
757		812.52	36.0045	C45 H76 O8 N1 P1 Na1	2.81076e+06	1.02369e+06	587846	2.1015e+06	1.82217e+06	2.07006e+06	2.04706e+06	1.15408e+06	1.47702e+06	20205	190776	58003.4	258704	7.03913e+06	5.13087e+06	3.79732e+06	5.92731e+06	8.52244e+06	68838.9	71215.5	238161	100826	0.350049	0.0871334
758	1	840.645	37.6763	C46 H92 O8 N1 P1 Na1	3.60829e+06	1.18398e+06	1.46962e+06	5.51821e+06	1.99575e+06	3.65236e+07	4.23683e+06	3.97541e+07	866633	497886	469575	377898	169645	1.98342e+06	6.77188e+06	1.46007e+07	2.67622e+06	5.86048e+06	557128	248049	622702	313723	1.98983	0.383377
759	1	840.645	39.568	C46 H92 O8 N1 P1 Na1	2.76244e+06	1.61578e+06	4.31832e+06	1.48055e+07	2.46229e+06	1.00008e+07	6.25854e+06	3.62138e+07	3.12506e+06	108257	27709.4	519394	4243.99	1.98986e+06	1.55063e+06	1.08989e+06	3.99338e+06	4.28214e+06	17091.9	12825.9	47480.8	36241.6	4.37212	0.107853
760	1	826.666	38.7871	C46 H94 O7 N1 P1 Na1	2.23767e+06	2.23209e+06	4.35376e+06	8.4678e+06	2.22556e+06	1.13403e+07	6.02401e+06	1.65904e+07	1.60503e+06	3.83724e+06	17905.4	463359	555023	1.26668e+07	2.9602e+06	2.48474e+07	2.30862e+06	5.27566e+06	541311	235749	245035	4.61092e+06	0.773004	0.661073
761	1	826.666	39.7594	C46 H94 O7 N1 P1 Na1	51786.7	65891.5	611691	69272.3	22826.8	1.19369e+06	180156	77792	95776.2	45062.5	37980.3	14266	22716.6	352059	64228.2	5.58929e+06	120543	378230	121324	51946.7	22183.8	141084	0.251881	0.379074
762	1	838.63	36.3836	C46 H90 O8 N1 P1 Na1	2.50657e+06	2.69421e+06	886104	1.97167e+06	584011	4.08165e+07	3.54405e+06	2.65891e+07	113755	1.20159e+07	6.00166e+06	1.25283e+06	3.95182e+06	2.94397e+06	2.68738e+06	4.90781e+06	3.9848e+06	8.94874e+06	1.25796e+07	1.61347e+06	2.92973e+07	2.25237e+06	1.02951	0.960204
763	1	838.63	38.5204	C46 H90 O8 N1 P1 Na1	267551	40242.9	117223	109990	71661.8	121487	194378	80479.1	1.64065e+06	844080	61059	831424	193701	24169.4	46379.5	514374	431292	129403	308636	343699	975751	80170.9	1.10957	0.836127
764	1	824.65	37.4635	C46 H92 O7 N1 P1 Na1	170376	329447	975300	751666	74446.1	1.34205e+06	3.92543e+06	4.179e+06	961848	306202	400553	527309	444903	383415	292850	1.71644e+07	344601	522591	746956	1.10101e+06	993888	37056.6	0.461454	0.511553
765	1	824.65	38.2188	C46 H92 O7 N1 P1 Na1	829776	318867	550052	757988	171268	1.01663e+06	486717	3.8052e+06	291679	35831.6	1.1893e+06	537089	151550	1.04806e+06	48891.3	3.30902e+06	598408	1.58734e+06	82430.2	631711	190241	1.26063e+06	0.801823	0.663855
766		836.614	35.1666	C46 H88 O8 N1 P1 Na1	2.5119e+07	3.30102e+07	8.72871e+06	3.80975e+07	1.9353e+07	1.02363e+08	7.76389e+06	1.36529e+08	1.93976e+07	4.54564e+07	1.34512e+07	2.75046e+07	1.07546e+07	2.44647e+07	1.46033e+07	3.93932e+07	1.48656e+07	9.35894e+07	339854	7.38033e+06	1.65713e+07	1.47856e+06	1.58694	0.34755
767		822.635	36.921	C46 H90 O7 N1 P1 Na1	2.88751e+06	962117	1.15245e+06	2.01693e+06	5.65267e+06	2.31524e+07	1.14012e+07	6.03665e+07	3.79916e+06	156193	321734	1.12287e+06	2.72297e+06	8.45855e+07	5.55794e+06	4.02327e+07	297908	8.18456e+06	530576	1.71654e+06	404001	560508	0.563877	0.530737
768		834.598	33.8259	C46 H86 O8 N1 P1 Na1	1.24173e+07	8.72906e+06	1.09744e+07	2.62503e+07	6.91117e+06	8.68332e+07	1.44492e+07	1.33138e+08	1.05397e+07	2.05342e+07	3.18938e+07	6.1731e+06	1.02349e+07	8.0925e+06	1.53003e+07	2.77002e+07	3.18963e+06	5.35706e+07	6.13593e+06	4.4731e+07	4.25149e+07	3.08308e+07	1.13088	0.784971
769	1	820.619	35.2247	C46 H88 O7 N1 P1 Na1	1.2613e+07	8.25523e+06	1.20357e+07	3.19581e+07	1.19398e+07	5.73493e+07	2.95744e+07	1.78277e+08	8.87034e+06	146252	162307	1.97224e+06	28475.1	4.83414e+07	1.04721e+07	3.92464e+07	9.8034e+06	2.53561e+07	245676	150991	249258	155450	1.82442	0.416746
770	1	820.619	36.4362	C46 H88 O7 N1 P1 Na1	8.96365e+06	2.2969e+06	9.07992e+06	1.51731e+07	5.19627e+06	2.20312e+07	5.52261e+06	8.56802e+07	5.69197e+06	2.95119e+06	1.79345e+06	1.17619e+06	785690	534890	8.53434e+06	4.67424e+07	8.30091e+06	6.65111e+06	1.90041e+07	1.77584e+06	6.32364e+06	778914	1.16741	0.819933
771		832.583	32.2732	C46 H84 O8 N1 P1 Na1	3.52733e+06	1.39171e+06	2.42439e+06	8.20134e+06	1.91104e+06	4.4127e+07	3.85652e+06	5.07071e+07	6.52877e+06	2.0999e+06	3.30865e+06	5.20492e+06	2.91668e+06	2.26799e+06	6.06106e+06	1.78153e+07	1.74844e+06	2.15625e+07	2.52105e+06	2.87069e+06	3.46347e+06	2.43607e+06	1.55229	0.485147
772		827.627	38.675	C46 H88 O8 N2 P1	5.96179e+06	8.23258e+06	1.15702e+07	2.5732e+07	9.6934e+06	1.58338e+07	1.04448e+07	2.22525e+07	4.47942e+06	32073.5	34892.5	219220	25685.1	3.95814e+06	3.15714e+06	4.33088e+06	1.56316e+07	5.0434e+06	76959.5	753004	478945	99425.2	2.36442	0.0905627
773		818.603	34.3136	C46 H86 O7 N1 P1 Na1	91961.3	206180	152601	5.84368e+06	2.81365e+06	308532	294572	659171	177234	1.17284e+07	8.63343e+06	3.39424e+06	2.34743e+07	1.23488e+07	5.3088e+06	9.2693e+06	3.44902e+06	1.03395e+07	1.19065e+07	1.24495e+07	7.56534e+06	4.89156e+06	0.515942	0.0758116
774		830.567	31.5116	C46 H82 O8 N1 P1 Na1	9.96748e+06	5.13333e+06	8.21999e+06	4.33231e+07	1.25413e+07	1.32055e+08	1.49431e+07	5.7951e+07	1.65564e+07	1.84255e+07	5.86611e+06	642513	4.24496e+06	2.13664e+07	2.7443e+07	3.75246e+07	1.24991e+07	6.03923e+07	1.52303e+07	1.17191e+06	2.94977e+06	5.6356e+06	1.23971	0.683292
775	1	816.588	32.5025	C46 H84 O7 N1 P1 Na1	79038	40061.4	12573.4	148574	28400.1	277756	545750	4.03559e+06	51003.6	353017	391059	26377.1	542707	80129.3	51337.3	601448	90873.6	259268	269269	235499	38007.5	157417	2.53587	0.336877
776	1	816.588	34.1846	C46 H84 O7 N1 P1 Na1	840029	1.42299e+06	1.23668e+06	2.54896e+06	2.08375e+06	1.71771e+07	1.83033e+07	4.0188e+07	1.62014e+06	2.62441e+06	3.01311e+06	198125	341183	1.93124e+06	1.91742e+06	8.39609e+06	790316	4.0133e+06	1.24875e+07	171416	4.04477e+06	2.87811e+06	1.73119	0.407468
777		828.551	30.1021	C46 H80 O8 N1 P1 Na1	1.58284e+06	263885	627381	5.18324e+06	1.04869e+06	8.3438e+06	873906	8.67174e+06	2.08583e+06	14393.3	19395.4	3689.17	17589.1	1.89846e+06	3.25227e+06	122183	689920	9.47085e+06	12131.6	12884.5	28839.8	23728.1	1.28258	0.723206
778		849.706	38.7478	C47 H98 O8 N2 P1	18443.9	18447.2	87872.4	151474	18950.7	107349	13822.1	56531.3	93779.3	142778	8267.82	518493	292723	0	0	0	111572	42218.2	3.87884e+06	1177.34	103631	0	0.255833	0.448369
779	1	854.661	38.6876	C47 H94 O8 N1 P1 Na1	1.93283e+06	2.73055e+06	2.56231e+06	4.54031e+06	3.11694e+06	4.33709e+06	1.52474e+06	6.26997e+06	881090	397222	33249.6	301753	49250.2	1.86387e+06	903408	1.9038e+06	2.79088e+06	1.84806e+06	1.11167e+06	38513	37722.7	10040.5	1.88938	0.121188
780	1	854.661	40.3412	C47 H94 O8 N1 P1 Na1	1.20478e+07	2.38399e+07	3.99254e+07	4.92874e+07	1.40172e+07	3.59453e+07	2.32794e+07	7.06109e+07	1.40716e+07	783845	683723	1.18652e+06	1.10587e+06	7.55385e+06	9.43456e+06	1.40154e+07	2.43766e+07	2.97976e+07	1.06659e+06	862790	1.13185e+06	361217	2.24088	0.0985225
781		852.645	38.6903	C47 H92 O8 N1 P1 Na1	5.56755e+07	9.8118e+07	8.52426e+07	2.00368e+08	1.30537e+08	1.83913e+08	5.2711e+07	2.99053e+08	2.9374e+07	73996.2	12087.3	65366.2	37410.8	6.9227e+07	2.79301e+07	6.63217e+07	1.03774e+08	4.20283e+07	1.96454e+06	7932.29	23448	26511.8	2.52453	0.0857679
782		834.635	40.1572	C47 H90 O7 N1 P1 Na1	23768	28330.6	42516	14917.2	24269.3	156890	17543.1	225786	11249	3.5516e+06	2.2525e+06	3.28234e+06	2.53636e+06	157268	744968	77344.9	1.019e+06	39597.6	4.9543e+06	2.5644e+06	1.48586e+06	4.60948e+06	0.538201	0.2989
783		827.664	34.0841	C47 H92 O7 N2 P1	3.16844	3.18944	44618.9	59445.7	218739	0	0	585869	46613.9	129605	195163	0	23941.7	0	0	88645.9	3.63577	73727.1	239335	694830	0	242225	0.674331	0.592387
784		830.603	38.2442	C47 H86 O7 N1 P1 Na1	182196	26139.5	67366.2	37032.7	27882.9	130484	50211.7	509687	21234.4	1.10376e+06	802751	356056	1.20397e+06	354375	213150	334710	112207	424364	1.16181e+06	936404	486594	905550	0.634667	0.252504
785		828.588	38.6528	C47 H84 O7 N1 P1 Na1	695505	774267	1.89701e+06	3.24439e+06	666692	5.06808e+06	903944	4.21683e+06	1.40985e+06	290601	579594	575739	365318	515101	1.22621e+06	2.86474e+06	1.49807e+06	1.86121e+06	847948	459599	14886.3	643862	1.44209	0.364466
786	1	826.572	37.0321	C47 H82 O7 N1 P1 Na1	1.19848e+08	1.13972e+08	1.43327e+08	3.25923e+08	1.07911e+08	5.92161e+08	2.05469e+08	2.48649e+08	1.60888e+08	1.78006e+07	5.55106e+06	3.74773e+06	5.51923e+06	5.61016e+07	9.6029e+07	2.0873e+08	1.09351e+08	2.06355e+08	2.13585e+07	4.31363e+06	7.38305e+06	7.91413e+06	1.97866	0.158476
787	1	826.572	38.4928	C47 H82 O7 N1 P1 Na1	388604	434296	314860	275709	25413.3	2.04507e+06	550855	847241	576391	231360	154127	66990.1	169977	261402	346156	1.98899e+06	149885	422753	46284.5	93548.8	108102	55507.9	1.21229	0.749229
788		833.58	33.0772	C47 H82 O8 N2 P1	639942	179425	303283	6.09324e+06	865680	1.18767e+07	1.57248e+06	6.43889e+06	979345	9.09465e+06	1.87905e+06	339907	1.08463e+07	6.31342e+06	7.74477e+06	9.6554e+06	2.47863e+06	1.99988e+07	1.07085e+07	1.90419e+06	2.94722e+06	519461	0.568217	0.226626
789	1	824.556	35.6559	C47 H80 O7 N1 P1 Na1	1.38958e+08	2.00598e+08	2.98762e+08	5.64674e+08	3.13442e+08	8.84372e+08	4.99227e+08	4.70207e+08	2.52581e+08	774619	1.42483e+06	1.89912e+06	3.41906e+06	8.8788e+07	2.09069e+08	3.47129e+08	3.27211e+08	4.39834e+08	3.72982e+06	2.32765e+06	952320	6.13113e+06	1.76351	0.21706
790	1	824.556	36.7391	C47 H80 O7 N1 P1 Na1	347866	225047	191721	582209	197475	8.79135e+06	750000	172420	160860	78255.5	49188.8	8102.78	27826.6	470157	557416	4.66914e+06	750697	3.31743e+06	10249.7	60997.1	37805.4	34396	0.809275	0.8117
791		868.677	39.3527	C48 H96 O8 N1 P1 Na1	275103	369685	385493	588815	228149	6.32018e+06	1.52273e+06	1.67598e+07	280785	1.22256e+06	138781	1.29166e+06	601186	523137	3.53259e+06	4.54172e+06	892153	1.17734e+06	1.03614e+07	188734	146517	241737	0.96082	0.956673
792	1	854.697	40.4144	C48 H98 O7 N1 P1 Na1	1.53762e+06	1.70157e+06	724813	3.83691e+06	823424	1.16598e+07	7.02381e+06	1.795e+07	457711	52851.1	180445	19980.7	1.6527e+06	9.97554e+06	2.12697e+06	6.30985e+07	1.46293e+06	4.55851e+06	695255	36773.8	36561	188514	0.40118	0.454964
793	1	854.697	41.2727	C48 H98 O7 N1 P1 Na1	81964.2	144894	9006.66	185820	12677.2	934696	216434	66864.6	15871.6	30033	15590.4	31419.1	22355	321599	69183.9	678926	18973.2	260809	269051	55985	3561.9	169655	0.662289	0.493096
794	1	852.682	39.1885	C48 H96 O7 N1 P1 Na1	711813	53632.7	352302	1.1953e+06	582271	6.44804e+06	4.29861e+06	9.18262e+06	577602	64738.6	94749.9	57745.7	36040.7	3.7836e+06	1.33658e+06	1.0032e+07	124276	1.99267e+06	89021.8	34381.7	39500.9	48462.5	0.936863	0.929705
795		847.726	40.1287	C48 H100 O7 N2 P1	11585.5	1408.49	35078.5	45623.4	0	19141.9	61906	6475.9	20661.4	50884.3	1694.19	323829	137429	9412.94	17085.4	17845.7	9557.73	39985	4.16341e+06	14507.5	0	5895.87	0.115832	0.389154
796	1	852.682	40.2663	C48 H96 O7 N1 P1 Na1	940252	612887	1.86339e+06	6.15909e+06	571367	6.14015e+06	1.1081e+07	3.82989e+07	649491	2.33112e+06	1.00966e+06	1.4941e+06	1.17626e+06	1.33655e+07	621531	1.65677e+07	923586	1.52763e+06	2.08813e+06	586065	86906.8	362930	1.38591	0.667123
797		864.645	37.0825	C48 H92 O8 N1 P1 Na1	435163	361039	180159	1.15865e+06	413428	2.11402e+06	456068	4.58771e+06	92804.3	510711	960592	449374	991134	476179	553227	421849	138023	416528	25540	149034	1.18999e+06	117041	2.52331	0.117834
798	1	845.711	38.412	C48 H98 O7 N2 P1	24077.8	11049.4	276360	89260.1	17741.5	0	21010.5	16635.6	46216.9	475107	10185.9	801550	3.47306e+06	25002.2	11596.3	0	45374.9	49655.9	6.65183e+06	147174	26454.5	17849.9	0.522313	0.645498
799		850.666	38.4024	C48 H94 O7 N1 P1 Na1	33225.8	604371	536299	107720	206128	246953	1.0407e+06	162826	46901.5	4.05506e+06	3.64696e+06	2.82658e+06	3.51811e+06	593995	364334	493595	91548.1	268471	8.14875e+06	3.74218e+06	664236	3.30498e+06	0.667226	0.524817
800	1	845.711	40.4878	C48 H98 O7 N2 P1	11835.9	0	2288.27	205819	23530.8	1.2103e+06	12182.3	59104.8	7839.52	30730.1	12717.9	33074.7	54324.4	15322.9	38833.9	13531.3	10653.6	40697.1	2.35958e+06	16073.3	1405.85	2500.68	0.460987	0.59941
801		862.63	35.8167	C48 H90 O8 N1 P1 Na1	236188	1.01203e+06	148305	954166	182985	5.85593e+06	91580.9	2.97831e+06	523186	1.3561e+06	605180	489322	1.05107e+06	496983	6.07665e+06	1.48859e+06	656839	1.17172e+06	1.60891e+06	1.03063e+06	1.72594e+06	652479	0.719037	0.528783
802	1	848.65	37.2493	C48 H92 O7 N1 P1 Na1	494682	539763	972376	4.97192e+06	1.75505e+06	5.4816e+06	3.13216e+06	5.22164e+07	230512	72358.1	52164.3	17583.9	758032	3.52596e+07	913461	1.52096e+07	1.9938e+06	4.12517e+06	216058	435584	60134.1	423848	0.834664	0.848487
803	1	848.65	38.4112	C48 H92 O7 N1 P1 Na1	547881	802674	757736	972709	600011	2.24325e+06	2.35859e+06	9.78403e+06	414769	4.14797e+06	1.68191e+06	3.27613e+06	1.06518e+06	8.69573e+06	566076	5.87692e+06	583288	1.51705e+06	1.69622e+06	365884	180563	397701	0.997845	0.996954
804		860.614	34.3216	C48 H88 O8 N1 P1 Na1	884030	621171	30322.2	2.15858e+06	788913	1.37223e+07	1.35123e+06	2.19099e+07	466776	1.33067e+06	1.27186e+06	1.41629e+06	1.04067e+06	930812	660540	6.7147e+06	912680	2.25294e+06	2.86371e+06	1.11896e+06	1.62584e+06	1.12251e+06	1.78729	0.420459
805		858.598	33.0861	C48 H86 O8 N1 P1 Na1	156818	0	267395	604822	46069.6	498394	0	852665	220198	4.97455e+06	550621	2.67901e+06	1.4394e+06	100208	1.05031e+06	66800.1	189332	393847	1.67842e+06	2.1082e+06	1.20961e+06	1.41276e+06	1.03641	0.944028
806		854.567	31.1503	C48 H82 O8 N1 P1 Na1	2.86753e+06	1.72559e+06	2.3483e+06	1.17038e+07	2.40042e+06	2.62065e+07	4.22289e+06	2.6735e+07	3.81055e+06	8.56985e+06	3.34694e+06	934525	2.50183e+06	8.7718e+06	8.76174e+06	6.48033e+06	2.60845e+06	1.78876e+07	5.41858e+06	131533	254329	85406.9	1.33756	0.554199
807	1	882.692	39.974	C49 H98 O8 N1 P1 Na1	11885.4	6329.78	0.959103	0.0390765	2244.46	88799.8	0.0509647	110040	15124.8	154355	29827.3	20893	37504.7	16591.7	2545.54	6648.25	4628.06	19505.1	698686	0	12368.3	2541.68	0.432519	0.553164
808	1	882.692	41.9148	C49 H98 O8 N1 P1 Na1	37959.5	144143	140144	290887	36248.4	217054	51577.9	71394.6	102746	0	0	0	0	5915.2	62749.6	285934	80239.6	958515	2869.56	0	21420.2	22979.6	0.524848	0.496241
809		880.677	40.3827	C49 H96 O8 N1 P1 Na1	279098	911028	570128	3.63458e+06	922992	1.62196e+06	269731	2.58264e+06	562041	51464.4	53682.2	20796.7	9611.15	151741	215899	540449	479896	773020	100939	31614.4	32327.3	23755.6	3.38539	0.073088
810		861.742	40.7788	C49 H102 O7 N2 P1	0	11887.1	0	16324.9	0	0.574505	0	14341.4	2694.22	36304.8	0	56860.1	87865.2	0	0	0	0	8867.74	6.95081e+06	10202.5	0	0	0.0224759	0.355555
811		878.661	38.9989	C49 H94 O8 N1 P1 Na1	179038	351013	515129	1.69757e+06	1.23566e+06	272831	180164	2.27003e+06	162843	50933.9	45659.1	11642.5	66178.4	92997.9	43753.5	456291	796861	351846	8890.91	32226.4	18907.7	36223.9	2.65123	0.146189
812		859.726	39.4261	C49 H100 O7 N2 P1	38181.2	197156	186944	632505	21513.9	66329.3	0	37070.5	147357	919701	89955.5	536474	273953	36574.5	18535.5	14743.9	164518	8229.92	3.30076e+06	42305.8	32324.3	473864	0.53247	0.577725
813		870.598	31.1651	C49 H86 O8 N1 P1 Na1	74868.4	433623	922247	1.89517e+06	118284	2.20372e+06	925858	1.19477e+07	789357	61372	18039.4	0	62166.6	319698	304986	912461	118423	997628	27941.8	17770.3	69861.3	23491.6	4.82299	0.212605
814		865.643	39.1936	C49 H90 O8 N2 P1	152468	110483	375150	408248	114088	405731	1.08873e+06	497849	753686	92121.4	6549.33	75357.9	141820	25086.8	27266.4	62767.2	70669.7	314880	21878	6873.98	8398.25	4828.92	5.38675	0.0122807
815		856.619	40.4376	C49 H88 O7 N1 P1 Na1	75714.3	193831	135823	270407	174796	830474	372346	911719	50436.9	12134.2	10143.3	7985.75	11592	977407	277614	1.15375e+06	144574	347998	67137.1	26651.4	8005.4	117935	0.678185	0.509551
816		854.603	38.8118	C49 H86 O7 N1 P1 Na1	1.7914e+06	1.90071e+06	822294	5.0669e+06	1.00424e+06	1.22295e+07	1.74206e+06	5.42134e+06	1.6429e+06	325838	143114	176044	138018	1.08128e+06	2.49137e+06	1.68554e+06	1.00767e+06	1.91024e+06	565334	171498	31072.4	338588	2.41676	0.15921
817		852.588	37.2073	C49 H84 O7 N1 P1 Na1	4.69408e+06	3.35423e+06	2.24973e+06	2.26365e+07	5.20363e+06	5.58539e+07	6.09649e+06	2.00095e+07	1.02559e+06	297805	149300	72160.2	111860	4.39686e+06	1.31929e+07	7.15942e+06	1.78841e+06	1.39112e+07	142922	84864.9	20765.7	424788	2.04979	0.329325
818		850.572	36.2855	C49 H82 O7 N1 P1 Na1	1.33807e+07	1.41507e+07	2.52434e+07	4.52691e+07	1.53227e+07	8.86687e+07	3.52947e+07	4.72808e+07	7.78851e+06	64099	212228	51340.6	169557	3.89971e+06	8.37511e+06	1.62547e+07	2.91785e+07	3.63953e+07	603095	76538.4	949470	200726	2.11371	0.180362
819		896.708	40.9144	C50 H100 O8 N1 P1 Na1	252657	213207	290112	701629	143333	2.91374e+06	387435	5.2681e+06	222107	6516.2	21063.6	17394.5	32745.6	122306	1.62112e+06	600040	336679	1.831e+06	5.85312e+06	38810.5	67166.2	61912.1	0.688225	0.638413
820		882.729	41.7896	C50 H102 O7 N1 P1 Na1	34141.2	154795	86175.6	417423	25154.8	1.12685e+06	819716	1.04399e+06	27160.9	28586	48426.2	12672.3	17357.2	622265	53810.9	4.33789e+06	34347.4	332802	1.27855e+06	7025.45	45124	66751.4	0.392437	0.368622
821	1	894.692	39.6216	C50 H98 O8 N1 P1 Na1	21623.6	78532.3	74233	187278	26277.7	187445	112402	3.92892e+06	36856.3	185607	21528.4	45592.1	51725.2	40700.2	265403	300518	63388.1	345188	4.70916e+06	42657.8	263059	63219.3	0.563321	0.622118
822	1	894.692	40.8738	C50 H98 O8 N1 P1 Na1	251674	139465	386975	677628	84516.7	983242	619180	1.64994e+06	189018	42127.5	22885.6	26609.8	6997.69	113693	182552	405438	104579	659024	43508.6	27974.7	7809.31	17883.8	2.251	0.173723
823	1	880.713	40.886	C50 H100 O7 N1 P1 Na1	140975	193695	140264	491485	41074.1	1.69666e+06	1.46538e+06	1.47312e+06	28828.8	9879.31	42760.4	17156.8	22510.3	1.25671e+06	222172	2.32236e+06	54087.7	1.16971e+06	648580	44796.2	81807.8	21130.9	0.68546	0.533936
824	1	880.713	41.8003	C50 H100 O7 N1 P1 Na1	183702	419335	306290	1.76306e+06	412387	2.12865e+06	4.33447e+06	1.18398e+07	237319	277189	52208.7	57344.5	20380.7	3.54524e+06	639788	5.34986e+06	377582	2.04458e+06	1.92469e+06	104240	37760.9	445438	1.05417	0.937491
825	1	892.677	38.1533	C50 H96 O8 N1 P1 Na1	36355	52943.9	46405.2	40347.3	49083.1	126071	31708.9	549986	5440.36	81634.8	4554.69	53426.6	164530	0	20421	37551	0	27548	977683	125337	34372.4	29740.8	0.686689	0.706926
826	1	892.677	39.2188	C50 H96 O8 N1 P1 Na1	698048	691602	314349	1.58941e+06	520101	3.54095e+06	633285	6.50768e+06	322799	25727.6	40962.5	15285.3	28711.5	752975	717311	952378	401904	1.71853e+06	94699.3	17842.3	66251.9	94159.7	2.14603	0.284605
827		878.697	40.235	C50 H98 O7 N1 P1 Na1	4.64707e+06	5.10429e+06	4.26799e+06	1.46399e+07	3.5509e+06	1.57229e+07	2.24294e+07	7.22719e+07	2.1963e+06	930140	654976	146488	3.17501e+06	8.5944e+07	6.54707e+06	5.14786e+07	3.32305e+06	1.25503e+07	3.41029e+06	2.81262e+06	159307	676283	0.62111	0.546881
828		890.661	37.538	C50 H94 O8 N1 P1 Na1	174113	58656.7	55663.3	167894	101268	57472.9	67208.4	694139	41835.1	825941	22534.2	89178.7	167063	19990.1	51171.4	103514	62009.4	40489.2	232517	119551	173130	55115.4	2.03696	0.208844
829		876.682	40.0207	C50 H96 O7 N1 P1 Na1	808770	822548	938424	1.55443e+06	654973	2.45506e+06	3.04419e+06	1.23881e+07	448621	421134	36946.8	150154	20407.4	5.54262e+06	1.0927e+06	2.93899e+06	607114	617930	668689	18237.4	41003.9	79609.7	1.41623	0.631174
830		874.666	37.9648	C50 H94 O7 N1 P1 Na1	182518	113278	657633	491708	74659.4	338376	1.70742e+06	3.19129e+06	251809	223334	194669	57667.9	382453	5.94347e+06	366820	2.70863e+06	23772.7	530445	370706	270203	41845.9	336928	0.514146	0.432691
831		884.614	33.8506	C50 H88 O8 N1 P1 Na1	423027	193489	99714.4	548761	223750	2.8011e+06	285939	1.05197e+07	695671	219589	43814.8	38224.3	197539	412128	354517	2.11335e+06	107659	2.1128e+06	281623	20248.9	100283	10282.1	2.04574	0.461852
832		908.708	41.6085	C51 H100 O8 N1 P1 Na1	0	0	0	0	13641	36841.6	17012.4	50927.3	0.0121085	3781.95	0	0	0	5026.79	2826.29	7857.12	0.0163773	77013.7	47348.5	0	0	4849.35	0.583784	0.523091
833		876.588	37.5102	C51 H84 O7 N1 P1 Na1	577517	63602.4	488716	1.3835e+06	358819	3.52511e+06	789349	2.21673e+06	259433	26345.9	37656	28954.1	85893.6	310887	383573	695009	610038	180384	323568	17822.4	138212	300844	2.30157	0.176048
834		894.598	30.79	C51 H86 O8 N1 P1 Na1	104447	375220	99902.3	1.31776e+06	70949.8	1.98255e+06	605943	1.32329e+07	1.01525e+06	9910.7	53210.6	0	19807.7	102985	246742	1.0676e+06	12172.9	828342	14751.1	9425.35	64227.4	0	5.57325	0.25788
835		922.724	42.179	C52 H102 O8 N1 P1 Na1	14405.1	14725.5	80455	114004	8087.24	403286	76458.8	301409	59392.4	12377.5	11452.4	22391.1	3676.5	4364.79	38109.5	60819.8	129884	346875	2.92889e+06	3958.13	16331.9	5162.04	0.219798	0.367167
836		906.729	41.4524	C52 H102 O7 N1 P1 Na1	97180.6	224435	51545.7	40567	45649.5	38397.5	568045	2.1491e+06	25553.6	51158.6	167926	17684.3	19697.9	1.22395e+06	62578.6	353502	14933.8	10049.5	57043	171223	32617.6	49128.9	1.22578	0.814358
837	1	904.713	40.4742	C52 H100 O7 N1 P1 Na1	843906	977260	29508.4	1.69536e+06	370451	605001	873766	4.09902e+06	16941.7	1006.62	29188.3	39606.1	11088.3	1.15607e+06	76150	1.50846e+07	281189	719480	14974.4	4164.77	11088.8	80771.2	0.381025	0.494166
838	1	904.713	41.5305	C52 H100 O7 N1 P1 Na1	151155	26501.2	44536.7	338428	34184.9	437104	995036	4.46908e+06	133864	17767.2	13981.4	7176.02	20978.6	511645	88414.9	1.22101e+06	33994	278704	180676	30046.3	5218.26	28683.3	1.94728	0.500847
839		902.697	39.907	C52 H98 O7 N1 P1 Na1	751100	655843	669890	2.43743e+06	679044	4.18261e+06	3.25226e+06	2.16823e+07	523505	159561	179695	10418.8	364079	7.95463e+06	1.32371e+06	1.16925e+07	456463	2.23975e+06	115424	16927.1	22624.3	84984.3	1.02941	0.971361
840		900.682	38.615	C52 H96 O7 N1 P1 Na1	280684	291002	232547	1.60955e+06	142221	2.88059e+06	1.97839e+06	2.19037e+07	148004	12127.8	54502.4	61268.2	35846.6	4.42531e+06	369578	6.92899e+06	322986	345437	266001	77994.1	8996.74	47918.6	1.60346	0.649127
841		912.645	35.7474	C52 H92 O8 N1 P1 Na1	94075.8	0	0	0	0	80437.2	0	3.69419e+06	0	108464	0	0	0	0	0	0	0	187897	0	0	0	0	14.6539	0.334058
842		905.674	40.3839	C52 H94 O8 N2 P1	870477	916018	1.2397e+06	3.77204e+06	1.78039e+06	3.3522e+06	1.85346e+06	989552	808280	19880	9063.87	21702	18541.3	2.07644e+06	1.29145e+06	1.82116e+06	5.67858e+06	4.45461e+06	15986.1	23040.4	6364.45	6822.43	0.704774	0.528547
843		952.77	42.7023	C54 H108 O8 N1 P1 Na1	0	0	0	0	0	0	0	0	0	0	0	0	0	11182.1	0	0	0	11364.8	853297	0	0	3393.9	1.02361e-10	0.331297
844		946.724	41.458	C54 H102 O8 N1 P1 Na1	0.0995866	0	0	0	0	176896	0	105045	5217.18	0	0	0	0	0	0	8812.56	5473.91	51969.8	2.70679e+06	0	4908.7	0	0.0715643	0.367593
845		692.522	34.2817	C37 H75 O8 N1 P1	59357.7	110716	0	205525	34026.3	160546	48323.9	0	50876.8	853610	221411	3.41078e+06	5.3971e+06	23639.1	0	0	84602	75257.2	285709	533114	207596	2.22675e+06	2.12573	0.417979
846		673.481	34.4559	C37 H70 O8 N0 P1	0	40820.7	16585	39354.7	11585.9	64140	32987.4	0	0	9677.44	40598.8	59792.8	7555.39	27970.8	25824.7	0	48362.6	51711.1	14781.5	22193	2079.38	3932.93	1.13628	0.74202
847		690.507	32.4297	C37 H73 O8 N1 P1	0	0	0	66269.2	0	140010	0	0	0	221011	192850	282429	279749	381010	220314	0	251198	0	1.49069e+06	1.05036e+06	309276	142553	0.212859	0.0837848
848		538.35	15.2664	C26 H53 O8 N1 P1	34941.4	3390.01	1.85634e+06	880928	45088.9	11342.1	45747.2	238916	192905	24046	0	34087.5	20574.7	17381.9	330671	39018.2	41423.1	331747	428199	6812.84	25923.8	16886.6	1.89469	0.451251
849		550.35	14.843	C27 H53 O8 N1 P1	0	6111.98	5394.73	13518.6	3250.7	54402.2	53961.9	21843.2	6408.36	11777.2	13599.8	0	9169.5	8770.12	72350.5	137559	14473.1	71787.5	83126.3	8038.98	151685	68017.9	0.224213	0.01658
850		548.335	11.7305	C27 H51 O8 N1 P1	1146.89	1734.44	1528.84	0	1834.15	0	85893.8	0	932.157	13221.6	64910.3	4373	8428.89	0	7815.45	6030.5	0	7191.6	10985.7	0	13862.6	60635.2	1.19589	0.818428
851		566.382	16.5294	C28 H57 O8 N1 P1	308072	363771	312649	368585	284468	316148	354096	315908	395701	9903.14	9552.47	19943.8	12250.5	264048	70137	294798	290301	261081	34057.2	21776	15415.3	22439	1.66878	0.141049
852		564.366	15.5573	C28 H55 O8 N1 P1	53089.3	18652.1	124130	179640	15034.8	36183.3	18286.8	197055	5918.25	8157.64	53579.8	49628.2	37934.4	40544.6	27530.3	12928.8	18813.7	9607.56	135646	30454.6	54493.9	10044.3	1.62314	0.301196
853		572.335	11.7257	C29 H51 O8 N1 P1	13545.6	71756	128403	92768.2	83413.5	143055	218234	401424	7873.78	108229	98753.6	62024.8	23094.5	312743	118345	149281	93058.7	124866	59877.2	7443.99	32135.5	55075.1	1.05542	0.889639
854		638.404	20.04	C31 H61 O10 N1 P1	4.76266e+06	5.30767e+06	5.10772e+06	5.22564e+06	4.69875e+06	4.99553e+06	4.89255e+06	4.72143e+06	5.17121e+06	4.19345e+06	4.08969e+06	4.29512e+06	4.57329e+06	4.21901e+06	4.03644e+06	4.28419e+06	4.61696e+06	3.39851e+06	4.371e+06	4.37736e+06	4.68664e+06	4.12035e+06	1.12691	0.00490572
855		616.395	20.0814	C30 H60 O8 N1 P1 Na1	480382	1.41421e+06	1.25958e+06	1.08732e+06	1.18582e+06	821013	426724	834915	884510	47380.7	66961.8	54636.7	72858.9	1.44774e+06	1.20804e+06	1.61262e+06	794620	998124	844140	808070	875072	65399.7	0.690906	0.161499
856		594.413	20.0443	C30 H61 O8 N1 P1	5.2281e+07	5.7415e+07	5.60353e+07	4.87983e+07	5.14414e+07	5.30637e+07	5.42525e+07	5.24584e+07	5.68238e+07	3.90415e+07	3.95526e+07	3.87847e+07	4.04298e+07	4.66512e+07	4.53462e+07	5.18089e+07	5.2749e+07	4.6925e+07	4.24779e+07	4.02565e+07	4.25185e+07	4.27928e+07	1.0773	0.165697
857		632.369	20.1104	C30 H60 O8 N1 P1 K1	1.72846e+06	2.07056e+06	1.98829e+06	2.48502e+06	2.29212e+06	2.29553e+06	2.50752e+06	1.48004e+06	1.68773e+06	27059	10228.3	15291.9	34884	1.92872e+06	1.49944e+06	1.80666e+06	1.86252e+06	1.79651e+06	83417.4	18493.8	39771.5	103778	1.41068	0.329213
858		652.42	21.856	C32 H63 O10 N1 P1	290986	598268	639086	625506	505764	607263	659889	351621	637964	101744	433783	47243.5	61925	240095	473165	432634	533794	320030	78751.3	10062.1	36577.6	19048.3	1.79556	0.0622897
859		608.429	21.8033	C31 H63 O8 N1 P1	7.23104e+06	7.86448e+06	7.51553e+06	8.09159e+06	7.17114e+06	7.62936e+06	7.46263e+06	7.27756e+06	8.04095e+06	4.48566e+06	4.61569e+06	4.54614e+06	5.95342e+06	5.95386e+06	5.69174e+06	6.45246e+06	6.05832e+06	6.07185e+06	4.49396e+06	6.08802e+06	6.20025e+06	6.05716e+06	1.14653	0.056911
860		584.371	11.3549	C31 H55 O7 N1 P1	0	0	29196.2	101840	4902.25	88783.3	70681.4	762488	182411	4870.08	0	0	55036.8	4784.9	10062.1	90930.6	0	103128	0	0	26213.1	0	3.82846	0.23117
861		680.451	25.1716	C34 H67 O10 N1 P1	830906	1.11421e+06	1.10901e+06	1.08404e+06	1.00296e+06	723953	999401	967502	1.05492e+06	1.01983e+06	987070	1.17009e+06	1.07467e+06	840050	754205	874046	865500	831472	1.08287e+06	1.04114e+06	1.03171e+06	916166	1.10425	0.0728438
862		636.46	25.1699	C33 H67 O8 N1 P1	1.16068e+07	1.03825e+07	1.19294e+07	1.21298e+07	1.14722e+07	1.19542e+07	1.21436e+07	1.14352e+07	1.23179e+07	1.02462e+07	1.07109e+07	1.04147e+07	1.13256e+07	8.87532e+06	8.49594e+06	9.61695e+06	9.54949e+06	8.50251e+06	1.13311e+07	1.10756e+07	1.12291e+07	1.05656e+07	1.14867	0.00534897
863		658.442	25.2151	C33 H66 O8 N1 P1 Na1	65692.3	188244	141960	217128	179409	241170	180993	266473	80338.5	20027.2	283118	7069.79	26616.7	296277	243780	170264	172524	287271	8773.88	7239.5	138340	277569	0.820309	0.495451
864		674.416	25.2039	C33 H66 O8 N1 P1 K1	549218	581130	581753	703674	697786	674358	734887	553381	535079	25494.9	24293.6	36688.4	4684.99	349907	308217	403371	411705	352031	5055.78	6317.87	25335.3	6424.59	2.11299	0.0371219
865		622.481	30.817	C33 H69 O7 N1 P1	0	0	6295.29	74966.7	6848.33	45987.6	0	192346	0	45505	13850.9	27274	0	0	11712.4	0	0.0986735	22918.2	2.0718e+06	0	0	0	0.135763	0.405018
866		694.466	26.7641	C35 H69 O10 N1 P1	1.02341e+06	1.4076e+06	1.39406e+06	1.41733e+06	1.28303e+06	1.43895e+06	1.40077e+06	1.35984e+06	1.48859e+06	1.22665e+06	1.35474e+06	1.19176e+06	1.25717e+06	1.03344e+06	860872	986008	1.01677e+06	983401	1.21575e+06	1.11168e+06	1.20747e+06	942707	1.2757	3.67085e-05
867		672.457	26.8111	C34 H68 O8 N1 P1 Na1	185181	225639	356382	355184	402060	406309	259595	190504	157201	32108.7	379889	28109.3	145696	417587	324140	246336	386250	318400	63174.1	15190.7	21104.2	8441.38	1.20107	0.562924
868		650.476	26.7728	C34 H69 O8 N1 P1	1.56775e+07	1.62675e+07	1.60316e+07	1.78695e+07	1.52189e+07	1.62447e+07	1.59899e+07	1.41152e+07	1.70427e+07	1.16908e+07	1.18252e+07	2.63205e+06	1.02539e+07	1.25419e+07	1.22837e+07	1.02685e+07	1.34072e+07	1.13771e+07	1.40873e+07	1.1968e+07	1.36733e+07	1.26002e+07	1.11588	0.247378
869		688.431	26.8356	C34 H68 O8 N1 P1 K1	785452	864679	826251	1.14598e+06	994150	994312	1.02269e+06	805397	822652	8551.01	12488.9	12133.9	21143.3	609871	521398	593213	621057	547572	11762.6	26275.3	12902	8678.74	1.94977	0.0638769
870		664.491	28.3118	C35 H71 O8 N1 P1	8454.51	0	9858.4	295132	12473.4	318951	21275.6	17813.1	108094	4157.95	14740.1	21680	5116.46	65418.2	40154.8	19923	84055.1	91449.7	43559.8	6402.99	19478	5479.62	1.54282	0.498412
871		722.498	29.7437	C37 H73 O10 N1 P1	1.11679e+06	94841.9	493026	4.14783e+06	164996	7.34746e+06	291634	639574	1.08092e+06	412052	97767	104250	143203	2.73768e+06	1.94871e+06	485769	1.24113e+06	1.49254e+06	168104	141950	154241	50783	1.32645	0.655723
872		700.489	29.7386	C36 H72 O8 N1 P1 Na1	245694	13101.4	179648	1.50216e+06	0	3.08962e+06	350969	125822	171527	21764.4	8540.61	157386	45745.4	1.14852e+06	705301	213535	829098	846121	488407	27692.1	777202	42588.5	0.805934	0.698871
873		678.507	29.7088	C36 H73 O8 N1 P1	1.65238e+07	2.19466e+06	8.94111e+06	6.81635e+07	2.58158e+06	1.04889e+08	1.33313e+07	9.95809e+06	1.74589e+07	4.69005e+06	1.01647e+07	2.27538e+07	1.31154e+07	4.07755e+07	2.87182e+07	6.64797e+06	2.89841e+07	2.87191e+07	1.76442e+07	1.34623e+07	2.51452e+07	4.54546e+06	1.04843	0.910623
874		716.463	29.7436	C36 H72 O8 N1 P1 K1	672409	37979	180143	5.03626e+06	100907	9.24935e+06	702072	135610	770713	5243.62	20412.2	86515.6	49812	1.76552e+06	1.25767e+06	249712	1.23773e+06	917740	14938.4	13234.8	32255.6	0	2.15021	0.391866
875		664.528	31.4797	C36 H75 O7 N1 P1	85080.1	157603	64330	118148	13429	218537	31101.6	1.4219e+06	59196.8	6589.43	7026.1	10232.3	57740.7	76712.9	60051.5	321575	100286	337267	105040	14093.9	13340.8	6416.38	1.50594	0.616213
876		736.513	31.0888	C38 H75 O10 N1 P1	236546	26439.2	35831.8	1.68162e+06	63345.2	1.37116e+06	518309	388955	720657	17307.7	131231	26005.7	44983.9	694353	470362	236101	334698	1.22767e+06	417969	22134.9	376607	187429	0.918301	0.852794
877		692.522	31.0451	C37 H75 O8 N1 P1	4.32221e+06	812174	2.50581e+06	2.99234e+07	1.26725e+06	2.08556e+07	1.11851e+07	7.18627e+06	1.05471e+07	6.00248e+06	3.99737e+06	5.78824e+06	9.03825e+06	1.01661e+07	7.43345e+06	3.36423e+06	6.77281e+06	1.25511e+07	6.03069e+06	250059	6.86706e+06	1.71939e+06	1.4238	0.338132
878		714.504	31.1087	C37 H74 O8 N1 P1 Na1	55977.3	6431.85	58128.6	887755	10074.9	607203	265473	90062.3	233193	157588	30595	9883.67	34424.8	346127	232830	69267.4	177700	501355	20220.8	14459.7	122687	43822.8	1.10825	0.844727
879		690.507	33.3921	C37 H73 O8 N1 P1	4.18602e+06	462132	1.03146e+06	1.73218e+07	483644	3.31889e+07	909469	1.04744e+07	2.18049e+06	90621.8	947541	1.56203e+07	6.18135e+06	1.26152e+07	1.02263e+07	2.29061e+06	6.74322e+06	1.12531e+07	5.45857e+06	3.06029e+06	1.49929e+06	578152	1.19942	0.705916
880	1	688.491	28.4465	C37 H71 O8 N1 P1	10450.4	4654.47	4198.22	169041	0.0653627	103621	16655	14208.8	149229	6932.21	12000	9182.63	33209.5	12180.8	7510.67	21851.3	0	71087.1	5809.85	10115.3	2751.32	4095.19	2.72718	0.165882
881	1	688.491	30.951	C37 H71 O8 N1 P1	8918.28	2834.91	3323.04	9189.82	0	108371	5643.43	18401.8	8076.58	126775	471193	1.28702e+06	1.65467e+06	147243	131222	0.939088	31187.1	4730.75	1.54581e+06	243406	226385	14101.3	1.09407	0.913763
882		750.529	32.3321	C39 H77 O10 N1 P1	3.79079e+07	1.87366e+07	3.46823e+07	1.27215e+08	1.37478e+07	1.34806e+08	5.19179e+07	4.7973e+07	4.55773e+07	1.26008e+07	1.61277e+07	1.8035e+07	1.99205e+07	8.41432e+07	4.61669e+07	1.6936e+07	4.02314e+07	6.49059e+07	2.33554e+07	1.91113e+07	3.05371e+07	267292	1.23142	0.563023
883		728.52	32.3097	C38 H76 O8 N1 P1 Na1	2.09339e+07	1.1834e+07	2.00817e+07	8.33516e+07	9.84908e+06	9.66429e+07	3.33583e+07	1.76987e+07	2.4776e+07	4.99034e+06	1.03554e+07	1.13808e+07	1.04355e+07	8.8784e+07	4.44832e+07	1.86833e+07	5.22036e+07	8.252e+07	9.88986e+06	1.13111e+07	1.82902e+07	5.24156e+06	0.743032	0.48741
884		744.494	32.3351	C38 H76 O8 N1 P1 K1	5.39247e+07	3.05338e+07	5.4615e+07	2.86474e+08	3.06837e+07	3.04377e+08	1.07585e+08	4.88884e+07	6.56466e+07	108104	334902	3.96153e+06	2.36745e+06	1.50979e+08	7.79104e+07	4.0835e+07	8.33367e+07	1.58366e+08	650071	4.04873e+06	7.25872e+06	77552.6	1.30867	0.617364
885	1	706.538	32.3247	C38 H77 O8 N1 P1	5.41639e+08	3.13894e+08	5.79913e+08	2.76905e+09	2.63603e+08	3.2509e+09	9.85511e+08	7.37556e+08	6.7687e+08	2.14389e+08	3.28898e+08	5.0121e+08	5.95555e+08	1.82147e+09	8.98291e+08	3.67918e+08	1.07985e+09	1.8996e+09	4.63239e+08	5.18794e+08	8.99143e+08	1.54057e+08	1.00475	0.990015
886	1	706.538	33.5445	C38 H77 O8 N1 P1	3.42609e+06	406384	917617	311826	188274	1.50728e+06	854571	267543	284734	243205	93397.7	173015	141972	777983	496847	1.34426e+06	347082	4.31842e+07	154370	47717.4	255672	151194	0.130526	0.369986
887		736.55	33.8618	C39 H79 O9 N1 P1	418433	63305.3	140894	1.1623e+06	285197	498248	676823	1.35041e+06	311665	38617.2	47281.5	69230.3	98733.2	1.51387e+06	539620	2.71687e+06	460337	1.09029e+06	88208.1	25005.9	40152.3	65709.7	0.54634	0.334719
888		692.559	33.8161	C38 H79 O7 N1 P1	7.47192e+06	1.74652e+06	1.10417e+07	2.20274e+07	5.83801e+06	3.28441e+07	1.49263e+07	7.59105e+07	7.37064e+06	4.29304e+06	4.135e+06	1.11425e+06	5.20691e+06	3.3595e+07	1.31203e+07	4.13652e+07	1.37193e+07	2.92712e+07	8.10696e+06	5.9343e+06	1.96282e+07	4.249e+06	0.794468	0.595842
889		748.513	30.2873	C39 H75 O10 N1 P1	494278	110852	259230	1.13839e+07	484652	1.19018e+07	771513	2.11251e+06	450786	50404.9	213824	128164	951162	6.70424e+06	4.61353e+06	306236	722960	1.06879e+06	348337	61017.2	2.12818e+06	384934	1.2421	0.756807
890	1	704.522	30.2681	C38 H75 O8 N1 P1	2.80257e+07	3.08942e+06	4.91542e+06	1.48154e+08	6.22798e+06	1.5433e+08	1.12375e+07	4.16616e+07	2.78113e+07	130837	5.06682e+06	1.32732e+07	1.3193e+07	1.65777e+08	6.21828e+07	1.42504e+07	4.0569e+07	6.93188e+07	1.1874e+07	1.06366e+06	5.81793e+07	5.20167e+06	0.738685	0.588323
891		726.504	30.2811	C38 H74 O8 N1 P1 Na1	939076	80150	421114	384824	157048	4.67718e+06	1.23074e+06	1.04068e+06	200010	118581	23550.4	242950	262014	6.71693e+06	2.56791e+06	378424	1.69783e+06	2.76868e+06	192008	1.00635e+06	2.0531e+06	53058.2	0.388277	0.148654
892		742.478	30.2301	C38 H74 O8 N1 P1 K1	1.74747e+06	95427.9	75192.6	3.70799e+06	258189	1.41291e+07	805653	2.1118e+06	1.57385e+06	23328.9	10658.5	10884.2	31640.8	9.64416e+06	3.57418e+06	683392	2.13735e+06	4.05435e+06	92276.3	214710	532975	6318.28	0.812704	0.77374
893		748.513	31.2358	C39 H75 O10 N1 P1	182377	18502.4	17767.2	998886	12478.5	473765	267466	92456.7	48108.5	16218.5	18828.1	33063.3	38379.6	200731	109078	10111.7	36343.7	55500.8	19277.4	39417.8	29846.9	82708.4	2.63414	0.213432
894	1	704.522	31.1745	C38 H75 O8 N1 P1	5.59495e+06	124832	708584	5.29175e+06	230411	4.13055e+06	4.50197e+06	1.35852e+06	1.64771e+06	151136	72552.8	769990	68913.7	2.46647e+06	1.0053e+06	415074	852998	917170	1.14566e+06	216946	1.15148e+06	29428.8	2.08117	0.145421
895		704.522	34.4512	C38 H75 O8 N1 P1	139641	133983	81186.3	1.62041e+06	199305	2.73667e+06	412952	78037.9	63093.8	1.18351e+06	541776	896032	2.03473e+06	151481	462490	104583	587994	1.16949e+06	4.85687e+06	907744	1.189e+06	568948	0.700806	0.55182
896		690.543	33.525	C38 H77 O7 N1 P1	8.83974e+06	1.94945e+06	3.31532e+07	1.71942e+07	5.02706e+06	2.30722e+07	3.56464e+07	3.31893e+07	1.58421e+07	372416	1.72572e+07	2.0236e+07	3.803e+06	9.38581e+06	8.91415e+06	1.56937e+07	1.02716e+07	6.46209e+07	2.03814e+07	2.06663e+06	5.6158e+07	9.29076e+06	0.758446	0.534176
897		734.534	33.5438	C39 H77 O9 N1 P1	257652	29434.2	611617	674203	61506.5	696778	1.86875e+06	576279	135673	11697	186378	240638	192107	524403	350277	820890	416239	2.19156e+06	285522	12358.7	97906.4	74383.1	0.803862	0.698841
898	1	702.507	28.678	C38 H73 O8 N1 P1	17278	10334.8	10195.7	46797.5	41518.9	67007.3	22327.3	185045	63515	10841	39011.9	47418.8	69339.3	66493.2	356312	28143.4	35355.2	37579.2	18149	13216	157077	25762.5	0.591516	0.415796
899	1	702.507	29.5229	C38 H73 O8 N1 P1	1.2475e+06	21080	153089	484030	30249.1	300251	508557	328987	83327.1	6815.58	83542	21559.9	27459.2	946468	75390.2	58278.4	110052	76371.4	80256.5	68273.3	241553	61615.1	1.32818	0.650954
900		764.545	33.5417	C40 H79 O10 N1 P1	7.32723e+06	2.44636e+06	8.0112e+06	2.70172e+07	4.95915e+06	1.45565e+07	1.58665e+07	1.52565e+07	1.29932e+07	3.14234e+06	1.9105e+06	240813	1.62131e+06	1.51195e+07	8.03875e+06	7.48535e+06	8.54438e+06	1.79739e+07	1.78348e+06	1.9206e+06	120327	1.53514e+06	1.27727	0.532107
901		742.536	33.5928	C39 H78 O8 N1 P1 Na1	3.64125e+06	1.2267e+06	3.10453e+06	1.09858e+07	2.16835e+06	6.05456e+06	3.72364e+06	3.86276e+06	4.86557e+06	1.31684e+07	8.4742e+06	1.07729e+07	9.92007e+06	1.11624e+07	5.50864e+06	4.41119e+06	5.13481e+06	1.0686e+07	1.04779e+07	1.37741e+07	7.68052e+06	4.20833e+06	0.776896	0.269587
902	1	720.554	33.5203	C39 H79 O8 N1 P1	9.79335e+07	5.27791e+07	1.47356e+08	5.73144e+08	7.78262e+07	3.48896e+08	3.5073e+08	4.20036e+08	2.08203e+08	1.38599e+08	2.90961e+07	1.32229e+07	3.04457e+08	2.65978e+08	1.29177e+08	1.60994e+08	1.57079e+08	4.30827e+08	1.20241e+08	1.32533e+08	9.39652e+07	6.36176e+07	1.23027	0.520249
903	1	720.554	34.4377	C39 H79 O8 N1 P1	85373.8	66556.7	200610	672401	158699	393635	16787.3	975916	319581	162442	346224	128715	358664	176403	214459	172797	59062.7	267476	633054	376666	93223	139331	1.26146	0.521382
904		720.554	37.2762	C39 H79 O8 N1 P1	1.45722e+06	1.33599e+06	1.31978e+06	4.00932e+06	1.21308e+06	7.35912e+06	1.33605e+06	1.07472e+07	1.83693e+06	3.2241e+06	3.41429e+06	1.79796e+06	260012	2.04026e+06	2.77101e+06	2.40028e+06	1.97362e+06	2.18157e+06	5.78186e+06	2.34745e+06	5.20266e+06	213389	1.09245	0.80012
905		706.575	34.9524	C39 H81 O7 N1 P1	2.35802e+06	216729	2.89494e+06	1.02195e+07	4.92912e+06	7.25973e+06	3.12088e+06	6.79879e+07	4.4014e+06	3.23944e+06	853332	779557	604763	2.00433e+07	2.06582e+06	3.30535e+07	5.42089e+06	2.19242e+07	1.59871e+06	698996	752898	2.81849e+06	0.852807	0.82435
906		762.529	31.6562	C40 H77 O10 N1 P1	641647	128186	97421.6	1.5942e+06	65617.7	40176	48975.3	2.11678e+06	377869	17342.5	176702	311319	450589	2.17531e+06	662983	45966.7	630503	48928.6	255717	21568.8	1.00754e+06	15694.6	0.86347	0.807375
907		740.52	31.6647	C39 H76 O8 N1 P1 Na1	14631.8	19394.8	65885.8	141238	24765.4	63383.7	9163.59	1.83708e+06	37158.2	312244	200229	664219	1.13619e+06	42617.2	172591	253877	50096.2	624413	383682	335727	103709	140988	1.4865	0.50348
908	1	718.538	31.632	C39 H77 O8 N1 P1	2.26902e+06	1.29178e+06	1.75616e+06	4.24082e+07	1.94692e+06	4.06542e+07	9.72403e+06	4.32446e+07	3.54391e+06	7.45655e+06	1.02138e+07	1.30834e+07	7.69893e+06	4.49363e+06	1.53138e+07	3.20838e+06	9.05202e+06	3.9236e+07	5.40788e+06	8.91017e+06	2.21228e+07	4.52222e+06	1.14262	0.769277
909	1	718.538	32.4454	C39 H77 O8 N1 P1	3.5484e+06	1.06421e+06	3.76256e+06	1.64668e+07	748751	1.13909e+07	5.23451e+06	2.78987e+06	4.84748e+06	190513	131341	201553	352341	4.44309e+06	2.63032e+06	1.62884e+06	2.00826e+06	7.8527e+06	192133	644440	589365	97104.9	1.74847	0.31055
910		704.559	34.675	C39 H79 O7 N1 P1	1.88268e+06	230983	1.23711e+07	5.04516e+06	2.37447e+06	6.96523e+06	2.17233e+07	2.35577e+07	6.62513e+06	1.37272e+06	2.14101e+06	5.33679e+06	5.97398e+06	2.48316e+06	2.67475e+06	8.95735e+06	3.55615e+06	2.9623e+07	2.4026e+06	3.04603e+06	1.09873e+07	5.94283e+06	0.949934	0.915359
911		716.522	31.1789	C39 H75 O8 N1 P1	1.1542e+06	408679	419330	7.45467e+06	308855	4.45999e+06	382522	1.77244e+06	4.33984e+06	666709	31069	27137.5	1.76524e+06	1.53621e+06	1.08468e+06	1.65858e+06	44051.6	4.04259e+06	106961	80836.9	240761	30860.6	1.81916	0.308276
912		702.543	36.4468	C39 H77 O7 N1 P1	94041.9	114025	165111	204825	68786.6	396073	1.02158e+08	387747	111192	1.43714e+08	1.03054e+08	1.57695e+08	1.86687e+08	173171	166081	423048	9.18523e+07	91545	2.1791e+08	1.28729e+08	1.81531e+08	1.43979e+08	0.628942	0.388468
913		714.507	32.0931	C39 H73 O8 N1 P1	371993	122719	238289	2.98281e+06	370423	7.60254e+06	696456	2.72278e+06	725926	194623	96464.1	282715	123628	1.87711e+06	3.14788e+06	637119	729739	1.94662e+06	751918	55632.1	558871	324205	1.14116	0.819322
914	1	700.528	30.0277	C39 H75 O7 N1 P1	22990	1597.22	3359.43	6301.57	0	6558.53	5390.84	20287.7	9413.5	4136.24	0.0895563	5421.52	20457.5	0	0	10668.2	0	0	9793.98	2565.63	14421.9	9386.69	1.56556	0.327083
915	1	700.528	34.2499	C39 H75 O7 N1 P1	0	31861.2	0	30515.6	0	0	0	0	0	1.57258e+06	2.23626e+06	3.02998e+06	5.90198e+06	0	124592	0	0	158854	2.39773e+06	810466	2.18637e+06	376222	1.46405	0.604128
916		694.481	31.2207	C39 H69 O7 N1 P1	0	0	0	19290	0	50287.5	0	0	9212.68	0.926378	7888.34	0	37463.1	0	0	8962	0	13072.5	27804.4	0	12473.1	0	1.37927	0.644155
917		734.569	31.2556	C40 H81 O8 N1 P1	21358	88771.9	20312.2	165440	19963.9	108174	37722.7	3.6602e+06	21048.8	378774	82968.7	26947.5	565907	25081.8	12047.6	707467	4781.41	42727.1	90848.8	66995.4	92150	8574.8	3.42478	0.338524
918		756.551	32.0461	C40 H80 O8 N1 P1 Na1	6.73286e+06	3.8636e+06	9.59143e+06	2.50459e+07	1.72616e+06	3.10618e+06	2.19745e+06	2.14511e+08	3.14263e+06	1.87172e+07	3.4722e+07	2.8308e+07	3.12542e+07	1.08547e+06	3.63439e+06	3.97815e+06	165323	3.40938e+07	8.99008e+07	5.05746e+07	3.58615e+07	5.77458e+06	1.17785	0.815567
919		756.551	34.6533	C40 H80 O8 N1 P1 Na1	1.28034e+08	1.0263e+08	1.20831e+08	2.01702e+08	9.83479e+07	1.83853e+08	1.41685e+08	1.1542e+08	1.21854e+08	2.0553e+07	4.87354e+07	3.28739e+07	2.89715e+07	1.36155e+08	2.20603e+08	1.56947e+08	2.48568e+08	3.10194e+08	1.55428e+07	3.97755e+07	2.09517e+07	2.43977e+07	0.79402	0.520861
920		778.56	34.6767	C41 H81 O10 N1 P1	2.11434e+08	1.81466e+08	2.58306e+08	5.47903e+08	1.55024e+08	4.37164e+08	2.92543e+08	3.19106e+08	2.12356e+08	5.21993e+06	2.16676e+07	1.7322e+07	7.74602e+07	5.57663e+08	1.84694e+08	1.61037e+08	2.23197e+08	3.13592e+08	2.01424e+07	9.60652e+06	1.29455e+07	3.08789e+06	1.27515	0.561939
921	1	734.569	34.6508	C40 H81 O8 N1 P1	2.7741e+09	3.55026e+09	4.45777e+09	1.09268e+10	2.50318e+09	1.02523e+10	5.82109e+09	6.78598e+09	3.51327e+09	1.55114e+09	2.99683e+09	2.63064e+09	3.32307e+09	1.09434e+10	3.90959e+09	3.00262e+09	4.48369e+09	7.4226e+09	3.58099e+09	3.58069e+09	2.36887e+09	1.40203e+09	1.03922	0.891027
922		772.525	34.6589	C40 H80 O8 N1 P1 K1	5.37427e+08	4.60156e+08	5.52654e+08	1.22914e+09	5.78468e+08	1.09095e+09	8.69895e+08	5.61711e+08	5.15911e+08	4.27667e+06	1.33977e+07	1.08067e+07	1.98882e+07	1.41148e+09	7.86175e+08	5.87334e+08	8.20552e+08	6.61245e+08	1.93167e+07	7.10604e+06	1.30269e+07	9.17274e+06	1.0339	0.936675
923	1	734.569	36.5576	C40 H81 O8 N1 P1	224100	308701	418079	1.11291e+06	39640.4	700801	189796	332960	805261	1.63057e+07	2.05699e+07	79497.2	458823	916053	364768	567927	302448	1.05529e+06	464586	240662	306388	156804	6.57446	0.178367
924		764.581	36.073	C41 H83 O9 N1 P1	5.35716e+06	2.92864e+06	8.87935e+06	1.40662e+07	7.22529e+06	1.23867e+07	1.54188e+07	3.83305e+07	5.00759e+06	130061	849817	157145	256170	1.91244e+07	4.48538e+06	2.60813e+07	1.05939e+07	4.18955e+06	291066	86892.6	1.7744e+06	156160	1.15062	0.795886
925		720.59	36.0307	C40 H83 O7 N1 P1	1.08057e+08	4.56569e+07	1.49986e+08	2.53863e+08	1.14859e+08	3.25955e+08	2.33531e+08	7.33264e+08	9.80164e+07	4.99413e+07	6.67617e+07	1.07026e+08	9.96816e+07	3.87611e+08	9.62327e+07	4.83358e+08	2.35119e+08	3.37873e+08	8.7778e+07	8.64366e+07	8.69275e+07	6.11125e+07	0.887144	0.755639
926		758.546	36.0807	C40 H82 O7 N1 P1 K1	1.23002e+07	5.16335e+06	2.2855e+07	5.48413e+07	2.17198e+07	5.5706e+07	5.03568e+07	8.49549e+07	1.08183e+07	8667.38	77195.6	71030.1	119236	4.59186e+07	9.9872e+06	6.63813e+07	2.57401e+07	4.81795e+07	20217.1	77112.1	21239.6	17397.9	1.12477	0.81645
927		742.572	36.081	C40 H82 O7 N1 P1 Na1	3.34452e+06	1.70989e+06	5.44907e+06	9.89819e+06	5.25231e+06	8.90118e+06	7.26617e+06	1.96741e+07	2.84041e+06	1.11969e+06	202273	217654	698791	2.19058e+07	4.68094e+06	2.42015e+07	9.3258e+06	1.35686e+07	115540	1.49199e+06	257497	39248.2	0.60976	0.37042
928		776.545	32.846	C41 H79 O10 N1 P1	2.08635e+07	4.63706e+07	2.01844e+07	3.15103e+08	2.95193e+07	2.00097e+08	5.03444e+07	1.58721e+08	1.70545e+07	8.44104e+06	1.59173e+07	3.3846e+07	2.85422e+07	2.53251e+08	1.03511e+08	3.51202e+07	6.71032e+07	1.5934e+08	2.3224e+07	764386	3.33955e+06	4.10786e+06	1.00688	0.989903
929		754.536	32.8332	C40 H78 O8 N1 P1 Na1	4.71185e+07	2.58597e+07	1.04541e+07	1.67559e+08	1.53403e+07	1.12518e+08	2.63862e+07	8.56524e+07	3.31427e+07	3.79369e+06	9.74019e+06	488370	1.81548e+07	1.51181e+06	9.30502e+07	3.30266e+07	5.88394e+07	1.44934e+08	7.91862e+06	1.11566e+07	1.5599e+07	6.44468e+06	1.03379	0.94866
930		770.51	32.8469	C40 H78 O8 N1 P1 K1	3.28483e+07	8.06903e+07	3.91794e+07	2.82206e+08	6.35649e+07	5.96933e+08	1.24117e+08	3.08137e+08	1.03311e+08	1.90292e+06	2.76282e+06	6.85138e+06	4.86082e+06	4.68199e+08	2.38823e+08	8.69758e+07	4.52087e+07	4.05129e+08	5.94446e+06	1.44887e+06	6.64159e+06	1.0563e+06	0.905557	0.867891
931		732.554	32.8655	C40 H79 O8 N1 P1	1.54323e+09	6.56839e+08	3.38731e+08	5.83347e+09	3.92741e+08	1.98128e+09	7.35613e+08	1.44389e+09	1.00661e+09	3.36723e+08	2.70617e+08	6.83207e+08	5.42443e+08	5.53203e+09	9.68487e+08	7.99468e+08	1.18567e+09	3.99495e+09	5.85906e+09	2.11587e+08	1.71449e+09	2.54962e+08	0.531878	0.233086
932		732.554	36.5534	C40 H79 O8 N1 P1	2.43617e+06	1.94091e+06	58303.8	8.31366e+06	1.82146e+06	1.5101e+07	2.79605e+06	1.40835e+07	4.56272e+06	2.64659e+07	4.96187e+06	2.56058e+06	6.76169e+06	1.17811e+06	3.3262e+06	3.18295e+06	2.63789e+06	7.94576e+06	3.17467e+07	3.35403e+06	4.84346e+06	3.70441e+06	1.02711	0.961345
933		762.565	34.3418	C41 H81 O9 N1 P1	562469	358886	88127.1	1.70901e+06	98121.9	1.02224e+06	426864	1.427e+07	36748.2	18282.8	179427	984175	40054.5	6.30571e+06	1.95506e+06	205392	34794.6	223794	332622	97083.4	405216	99116.1	1.41879	0.727468
934		718.575	34.3585	C40 H81 O7 N1 P1	8.85617e+06	5.45105e+06	1.07522e+07	471461	1.07587e+07	2.24917e+07	5.24691e+07	2.96113e+08	4.26135e+06	1.85105e+06	5.62773e+06	2.16698e+07	7.13308e+06	5.7467e+07	2.66109e+06	3.10079e+06	519670	4.62477e+06	4.14864e+07	4.30804e+06	6.84755e+07	9.9527e+06	1.61005	0.592152
935	1	756.53	34.416	C40 H80 O7 N1 P1 K1	723049	307298	360183	158525	1.41108e+06	122099	4.246e+06	2.72955e+07	153540	1.42145e+06	3.80353e+06	2.47523e+06	1.17124e+06	94540.1	842406	432538	1.00374e+06	2.46766e+06	2.56359e+06	647987	598142	863601	3.17612	0.283186
936		762.565	35.8038	C41 H81 O9 N1 P1	5.2073e+06	2.54312e+06	3.98601e+07	1.06908e+07	5.57359e+06	1.18235e+07	3.59959e+07	1.77481e+07	9.36836e+06	868282	3.96392e+06	863748	1.03913e+06	8.69526e+06	5.10862e+06	1.23047e+07	7.84638e+06	1.40042e+07	586571	304247	347731	269288	2.03697	0.17343
937		718.575	35.7755	C40 H81 O7 N1 P1	8.27609e+07	5.39615e+07	5.84247e+08	2.23509e+08	1.01843e+08	3.29484e+08	5.92173e+08	5.40359e+08	1.48495e+08	3.49448e+07	1.13129e+08	6.54354e+07	1.47314e+08	2.25391e+08	7.88583e+07	2.30327e+08	1.71851e+08	5.3565e+08	1.447e+08	6.70972e+07	2.19821e+08	1.3166e+08	1.15719	0.675792
938		740.556	35.7983	C40 H80 O7 N1 P1 Na1	3.03398e+06	1.18211e+06	2.89564e+07	1.16662e+07	5.78696e+06	1.1494e+07	1.83278e+07	2.10555e+07	3.78018e+06	3.61872e+06	6.06612e+06	2.72333e+06	2.00486e+06	1.25208e+07	5.61574e+06	1.59816e+07	1.1082e+07	2.89707e+07	2.56372e+06	3.90069e+06	5.24435e+06	3.21912e+06	0.930053	0.854757
939	1	756.53	35.8328	C40 H80 O7 N1 P1 K1	1.16902e+07	6.6005e+06	1.18901e+08	5.74539e+07	1.51342e+07	5.63749e+07	1.69081e+08	5.32493e+07	2.70744e+07	64567.5	105856	128928	80944.2	1.9355e+07	1.60578e+07	4.03338e+07	2.63743e+07	9.65045e+07	34745.4	36492.1	54295.7	47460	1.79674	0.336421
940		774.529	30.9431	C41 H77 O10 N1 P1	666735	325529	551473	3.22294e+06	1.73382e+06	6.38484e+06	6.84458e+06	2.05302e+07	3.40336e+06	1.88675e+06	3.75464e+06	1.45544e+06	78283.4	1.81942e+07	7.56439e+06	3.04852e+06	4.5899e+06	9.48457e+06	6.71247e+06	2.89993e+06	4.39159e+06	1.54325e+06	0.602374	0.268733
941		752.52	30.9873	C40 H76 O8 N1 P1 Na1	276962	77253.9	722239	6.19589e+06	689294	7.93748e+06	3.22089e+06	7.83345e+06	1.14818e+06	63448.1	202283	160785	1.85937e+06	1.13066e+07	4.19697e+06	1.86611e+06	1.88514e+06	5.0202e+06	22746.2	92999.8	1.83238e+06	23055.5	0.801544	0.698172
942		730.538	30.9749	C40 H77 O8 N1 P1	4.12447e+07	1.54743e+07	3.68459e+07	1.96434e+08	2.1909e+07	2.44916e+08	1.40316e+08	2.37222e+08	5.18813e+07	1.78241e+07	364491	580399	1.2825e+07	2.58794e+08	9.52953e+07	4.29455e+07	6.1904e+07	1.3101e+08	1.64706e+07	468871	1.35654e+07	1.43229e+07	1.11009	0.838633
943	1	768.494	30.9912	C40 H76 O8 N1 P1 K1	1.58052e+06	293762	789081	7.68834e+06	1.49791e+06	1.30894e+07	1.08504e+07	1.85195e+07	2.34636e+06	35389.9	21988.1	17210.8	443562	2.84876e+06	1.62892e+06	3.08286e+06	3.86152e+06	7.92097e+06	26731.4	7653.21	192724	76148.4	2.01471	0.262307
944	1	730.538	32.1311	C40 H77 O8 N1 P1	9.28073e+06	2.24982e+06	3.8444e+06	1.01529e+08	3.7329e+06	7.45293e+07	1.33381e+07	1.98546e+07	4.75462e+06	1.54099e+07	1.56403e+07	1.7299e+07	2.38055e+07	6.48927e+07	2.46596e+07	9.18834e+06	2.33723e+07	3.31644e+07	3.25272e+07	2.21521e+07	4.46309e+07	5.10323e+06	0.813812	0.606569
945	1	768.494	32.181	C40 H76 O8 N1 P1 K1	1.74335e+06	394233	178089	1.5275e+07	177393	3.71968e+06	1.05482e+06	295712	1.24383e+06	0	0	0	45071.6	6.40059e+06	2.26054e+06	495543	1.96166e+06	1.85257e+06	0	83530.8	129949	0	1.26691	0.774702
946	1	730.538	35.1869	C40 H77 O8 N1 P1	1.29927e+06	285000	673852	5.23025e+06	1.15719e+06	1.13744e+07	4.08959e+06	1.26154e+07	4.29184e+06	187659	160372	256750	145519	296805	2.26423e+06	2.39912e+06	1.51477e+06	5.50347e+06	295554	89408.4	94060.6	2.74658e+06	1.90184	0.267633
947		760.55	34.1061	C41 H79 O9 N1 P1	186483	14318.6	2.37573e+06	117617	155851	2.44295e+06	3.93123e+06	7.10004e+06	74471.1	17799	99687.1	1.63457e+06	526817	319033	997998	1.30568e+06	811435	1.20941e+06	2.13188e+06	11401.3	3.96527e+06	767727	1.12247	0.826441
948		716.559	34.1087	C40 H79 O7 N1 P1	968224	5.78929e+06	5.94508e+07	3.75924e+06	1.33251e+07	5.77763e+07	1.20635e+08	1.45835e+08	1.32164e+07	969347	7.04114e+06	3.91384e+07	1.37667e+07	3.90996e+07	7.73138e+06	2.821e+07	1.69749e+07	1.01685e+08	4.87712e+07	4.9889e+06	1.14956e+08	1.8108e+07	0.876327	0.783454
949		738.541	34.1299	C40 H78 O7 N1 P1 Na1	213046	84726	712619	1.5801e+06	183319	179533	1.43953e+06	2.6643e+06	15560.2	321191	235929	180384	130663	654459	223071	1.32915e+06	566033	1.11429e+06	269889	36762	468231	135669	1.14591	0.773071
950		754.515	34.1491	C40 H78 O7 N1 P1 K1	118931	27207.2	976839	539915	1.95685e+06	7.25246e+06	1.94147e+07	1.68699e+07	48098.1	6710.54	34485.7	25266.6	0	970826	312933	422567	391822	1.54374e+07	58627.4	1494.32	35226.5	22919.2	1.85378	0.51419
951		772.513	29.7404	C41 H75 O10 N1 P1	18588.8	6013.54	11023.4	31914	0	166587	42760.4	14425.2	29885.2	7739.67	18151.4	10903.1	9670.13	37776.1	102484	12258	86115.9	8026.24	8178.22	11358	13280.2	4560.72	0.896131	0.850982
952	1	728.522	29.7728	C40 H75 O8 N1 P1	242325	103455	439274	540403	148965	7.51441e+06	91810.6	1.17586e+06	70042	44910	22646.9	38837.1	32597.7	308537	2.32377e+06	361413	62196.7	704043	81185.5	67102.1	83281.7	46231.7	1.7944	0.571581
953	1	728.522	30.6595	C40 H75 O8 N1 P1	1.81426e+06	305577	601101	1.66798e+06	1.70669e+06	6.16328e+06	1.69711e+06	406267	804209	56754.1	900520	539672	146989	1.65754e+07	7.96013e+06	676039	1.96937e+06	2.35336e+06	1.30999e+06	1.1581e+06	1.79555e+06	162540	0.342692	0.207554
954		728.522	32.3097	C40 H75 O8 N1 P1	2.09339e+07	1.1834e+07	2.00817e+07	8.33516e+07	9.84908e+06	9.66429e+07	3.33583e+07	1.76987e+07	2.4776e+07	4.99034e+06	1.03554e+07	1.13808e+07	1.04355e+07	8.8784e+07	4.44832e+07	1.86833e+07	5.22036e+07	8.252e+07	9.88986e+06	1.13111e+07	1.82902e+07	5.24156e+06	0.743032	0.48741
955		726.507	30.2607	C40 H73 O8 N1 P1	201435	80150	63311.1	384824	35290.4	1.57987e+06	328919	706218	200010	18804.3	85403.9	7254.68	431564	6.71693e+06	1.11696e+06	119292	720707	2.76868e+06	1.37599e+06	198239	115486	29370.1	0.216874	0.152983
956		712.528	29.7253	C40 H75 O7 N1 P1	0	58842.2	9599.94	170598	86714.1	280661	0	1.80026e+06	0	16081.4	4141.87	74607.4	17807.9	122639	108588	138820	0	147713	36060.6	13076.3	8057.16	2185.17	3.02204	0.363323
957	1	748.585	33.4051	C41 H83 O8 N1 P1	10.0604	380491	0	2.20822e+06	117853	2.39137e+06	188599	2.80498e+06	529162	61989.1	13605.6	128709	237813	353443	339742	2.68681e+06	97657.6	297801	139607	185184	30062.9	2.08583e+06	1.00935	0.98828
958		792.576	35.3981	C42 H83 O10 N1 P1	3.59141e+06	1.11308e+06	2.67477e+06	1.52275e+07	1.22011e+06	7.89379e+06	2.11428e+06	6.59793e+06	5.16934e+06	1.27331e+06	1.4642e+06	1.04079e+06	758429	3.14901e+06	1.08138e+06	1.97181e+06	1.44631e+06	2.97452e+06	5464.73	686470	1897.52	72866	3.04762	0.0497423
959	1	748.585	35.3892	C41 H83 O8 N1 P1	5.22012e+07	2.31533e+07	2.12938e+07	3.50681e+08	2.18122e+07	2.25514e+08	5.0257e+07	1.75303e+08	4.26355e+07	133073	8.08663e+07	5.82632e+07	6.58647e+07	9.69407e+07	3.25427e+07	2.75289e+07	5.10357e+07	4.61444e+07	1.06175e+07	4.71097e+07	1.9212e+07	5.92432e+06	2.39901	0.096545
960		778.597	36.8831	C42 H85 O9 N1 P1	27337.8	9584.29	17439.5	201063	26886.8	115740	97856.7	518480	41297.5	22684.6	20360.3	16670.4	3407.53	91083.5	11935.6	293754	5668.87	24738.3	2424.16	8877.32	22491.4	0	1.68027	0.497964
961		734.606	36.7425	C41 H85 O7 N1 P1	886232	124339	408137	6.6313e+06	734707	5.90683e+06	451270	9.80122e+06	902986	677158	1.47481e+06	32377.1	378281	4.78569e+06	901987	9.0559e+06	1.34475e+06	2.31377e+06	62408.3	1.42876e+06	25788.7	363434	0.969714	0.959073
962		790.56	33.9292	C42 H81 O10 N1 P1	3.03513e+06	1.60672e+06	5.67465e+06	8.35882e+06	3.14886e+06	1.8027e+07	1.36968e+07	2.15949e+07	5.47544e+06	1.65379e+06	666112	1.26327e+06	6.86852e+06	2.06107e+06	6.13335e+06	5.26037e+06	4.36733e+06	1.61945e+07	5.77917e+06	449258	801575	276941	1.52573	0.344682
963		768.551	34.045	C41 H80 O8 N1 P1 Na1	5.91025e+06	3.79632e+06	1.59897e+06	2.98738e+07	5.24479e+06	2.80094e+07	1.54121e+07	2.06281e+07	7.70119e+06	1.98065e+07	9.43752e+06	9.66151e+06	1.5925e+07	1.20599e+07	9.61944e+06	8.49183e+06	6.35181e+06	2.96635e+07	1.77668e+07	1.61602e+07	1.33314e+07	6.31666e+06	1.0001	0.999714
964		746.569	33.9008	C41 H81 O8 N1 P1	8.93046e+07	5.05685e+07	8.72282e+07	5.84107e+08	6.03965e+07	4.44201e+08	3.34035e+08	5.55761e+08	1.34929e+08	3.131e+08	6.48457e+07	1.36732e+07	2.09606e+08	1.33956e+08	1.08589e+08	1.08637e+08	9.86056e+07	3.86192e+08	2.24193e+08	6.51281e+07	1.3946e+08	4.02706e+07	1.56058	0.229218
965		746.569	34.745	C41 H81 O8 N1 P1	4.37929e+06	5.05086e+06	1.27965e+06	1.37251e+07	1.10719e+06	7.93853e+06	5.74657e+06	9.7501e+06	7.08732e+06	2.50233e+06	1.24124e+06	4.00742e+06	220491	1.68947e+07	6.44813e+06	3.59454e+06	6.52301e+06	1.13403e+07	600405	2.73396e+06	1.53924e+06	80811.3	0.891017	0.783291
966		732.59	35.2141	C41 H83 O7 N1 P1	328486	390602	157698	5.02582e+06	650420	2.1872e+06	3.65272e+06	4.65144e+07	416358	330738	1.73229e+06	1.46497e+06	614802	6.29944e+06	631070	1.4697e+07	224214	1.87567e+06	752255	1.09103e+06	78341.1	1.52911e+06	1.61668	0.633889
967		732.59	36.476	C41 H83 O7 N1 P1	1.77762e+06	466840	3.67165e+06	4.22755e+06	1.01482e+06	4.20963e+06	4.68312e+06	1.36874e+07	2.32626e+06	985217	7.23638e+06	202883	99725	5.47584e+06	418317	3.93506e+06	313514	1.19079e+06	1.51708e+06	261424	2.68033e+06	386010	1.90807	0.193947
968		788.545	32.2679	C42 H79 O10 N1 P1	826073	479782	681267	2.44087e+06	739624	3.05465e+06	6.40466e+06	1.41085e+06	2.34331e+06	93381.9	23177.1	33892.9	1.55412e+06	1.20604e+06	920510	425050	581169	3.53793e+06	54236.4	67125.9	187212	32060.1	1.98328	0.225844
969		766.536	32.2557	C41 H78 O8 N1 P1 Na1	256161	21172.1	397162	282913	319601	453398	2.29146e+06	1.27487e+06	243781	531258	581027	271729	155416	82164.5	362951	1.11619e+06	5093.47	2.08865e+06	568321	201300	660433	118997	0.941854	0.905406
970		744.554	32.2433	C41 H79 O8 N1 P1	3.47455e+06	3.47358e+06	1.74445e+07	1.99534e+07	1.02208e+07	4.18068e+07	1.18261e+08	1.43746e+08	3.38659e+07	2.78382e+06	7.40236e+06	8.23891e+06	4.02559e+07	5.48645e+06	7.11278e+06	1.13567e+07	8.12979e+06	3.68349e+07	1.62749e+07	1.21182e+07	1.60969e+07	2.38754e+06	2.6959	0.115252
971		744.554	33.1838	C41 H79 O8 N1 P1	1.00778e+07	8.54896e+06	4.52135e+06	3.27934e+07	1.07774e+07	2.29373e+07	5.8632e+06	2.01155e+07	7.94626e+06	337424	720849	271861	1.1963e+06	1.75545e+07	1.03266e+07	2.32018e+07	1.25893e+07	1.45788e+07	420731	342257	675676	407899	1.08999	0.844209
972	1	730.575	35.0311	C41 H81 O7 N1 P1	150855	70966.5	2.36495e+06	415866	213088	1.45476e+06	6.82975e+06	4.38538e+06	236324	782130	224750	91614.1	2.47008e+06	509615	453242	4.89464e+06	961682	3.60324e+06	404274	394023	292818	748791	1.11169	0.851075
973	1	730.575	37.0994	C41 H81 O7 N1 P1	203086	261242	1.64929e+06	495972	2.82087e+06	48439	154206	3.02178e+06	68487.8	1.08423e+07	686386	1.27864e+06	755216	2.19328e+06	1.00267e+06	641882	2.59882e+06	231473	6.47777e+06	49767.8	3.50045e+06	2.32038e+06	0.811334	0.708648
974		742.538	34.0255	C41 H77 O8 N1 P1	3.20255e+06	1.54062e+06	4.0499e+06	1.03875e+07	104403	856739	9.02967e+06	8.08287e+06	2.93714e+06	5.81367e+07	5.06356e+07	4.63064e+07	1.88211e+08	2.34985e+07	8.0143e+07	2.89877e+07	4.70576e+06	7.89173e+06	2.32348e+08	5.37387e+07	6.71757e+07	7.45915e+07	0.463263	0.229784
975		728.559	33.1811	C41 H79 O7 N1 P1	162734	111444	114929	84942.3	325944	690434	59430.2	400420	121277	0	176023	0	82924	294847	214148	862656	438188	135097	930845	4436.73	628179	154916	0.440427	0.0888462
976		740.522	33.6868	C41 H75 O8 N1 P1	3.849e+07	65469.6	241.934	1.26906e+06	2.59851e+07	1.50969e+08	9.79814e+07	1.28666e+08	3.30089e+07	1.06573e+08	6.69638e+07	9.82233e+07	6.15898e+07	82404.7	398270	2.27561e+07	5.92495e+07	186076	8.23295e+07	1.07174e+08	6.43353e+07	2.9785e+07	1.53051	0.276001
977		740.522	35.5332	C41 H75 O8 N1 P1	9.37806e+06	6.19874e+06	5.25638e+06	1.38796e+07	5.65233e+06	1.79017e+07	7.72771e+06	9.12897e+06	7.8055e+06	8.59414e+06	7.58876e+06	2.47503e+06	7.60601e+06	1.11337e+07	1.55384e+07	7.11666e+06	1.44235e+07	1.90149e+07	1.13095e+07	7.27462e+06	5.53724e+06	5.69924e+06	0.778947	0.234789
978		738.507	32.4138	C41 H73 O8 N1 P1	1.06207e+07	4.7943e+06	1.21892e+07	7.37046e+07	3.5579e+06	7.86705e+07	2.41945e+07	3.2418e+07	2.08624e+07	80829.4	6.0238e+06	44841.5	1.1776e+07	1.77615e+07	2.23964e+07	1.25043e+07	1.20511e+07	9.85104e+07	1.26964e+07	9.12333e+06	1.54372e+07	97764.7	0.962769	0.946352
979	1	762.601	34.9694	C42 H85 O8 N1 P1	2.5931e+08	2.28633e+08	3.12497e+08	6.81354e+08	1.92071e+08	9.2317e+08	5.41234e+08	6.77124e+08	3.30625e+08	5.51546e+08	2.20699e+08	2.65289e+08	4.5073e+08	3.32075e+08	3.61409e+08	3.63938e+08	2.93725e+08	9.65678e+08	5.80301e+08	2.10948e+08	3.49772e+08	1.75027e+08	1.07371	0.773384
980		806.592	36.7743	C43 H85 O10 N1 P1	1.56953e+07	1.55688e+07	1.62124e+07	3.54746e+07	1.15591e+07	4.28852e+07	1.50935e+07	4.20289e+07	1.93846e+07	1.76017e+06	667952	5.45165e+06	7.89114e+06	1.23982e+07	1.56077e+07	2.22135e+07	1.30396e+07	1.7533e+07	8.20714e+06	5.32476e+06	5.2191e+06	4.032e+06	1.53516	0.182561
981		784.583	36.7866	C42 H84 O8 N1 P1 Na1	7.32012e+06	6.23442e+06	1.09072e+07	2.35974e+07	4.3297e+06	2.96429e+07	1.97017e+06	1.84991e+07	9.96892e+06	2.07349e+06	4.1419e+06	362325	2.18298e+06	1.64348e+07	1.55034e+07	1.5254e+07	9.77375e+06	1.99453e+07	2.89533e+06	549145	1.88656e+06	1.78344e+06	0.998848	0.997645
982		800.557	36.8618	C42 H84 O8 N1 P1 K1	3.54207e+07	2.68792e+07	3.94669e+07	1.38413e+08	2.91564e+07	1.9547e+08	4.91692e+07	1.09943e+08	4.02613e+07	3.42396e+06	3.50349e+06	2.72997e+06	3.78131e+06	3.87568e+07	2.80966e+07	8.32605e+07	3.81282e+07	6.4052e+07	3.83084e+06	3.14577e+06	4.50581e+06	3.37657e+06	1.756	0.257572
983	1	762.601	36.7671	C42 H85 O8 N1 P1	2.13162e+08	1.79579e+08	2.80966e+08	5.81829e+08	1.55593e+08	9.7704e+08	1.95772e+08	6.35662e+08	2.20002e+08	1.888e+08	2.18804e+08	1.50686e+07	2.02378e+08	3.01142e+08	2.62931e+08	4.34839e+08	2.16105e+08	4.21618e+08	2.94885e+08	1.31144e+08	1.52882e+08	1.10699e+08	1.20967	0.51949
984		792.612	38.0766	C43 H87 O9 N1 P1	316025	228779	381359	1.24471e+06	693111	1.71779e+06	1.26416e+06	2.16847e+06	706356	14916.4	113458	119320	34091.6	1.02253e+06	494303	3.69683e+06	1.11201e+06	790552	27637.2	29744.4	41988.2	49926.9	0.857823	0.796707
985		748.621	38.0281	C42 H87 O7 N1 P1	1.05632e+07	7.78111e+06	1.083e+07	2.36553e+07	1.14396e+07	3.83072e+07	2.36262e+07	4.25348e+07	1.15601e+07	9.70714e+06	1.03246e+07	1.02831e+07	9.76891e+06	1.92094e+07	7.58986e+06	3.93726e+07	1.75615e+07	1.76992e+07	1.49584e+07	9.52102e+06	9.71801e+06	9.3361e+06	1.05246	0.855282
986		804.576	34.9923	C43 H83 O10 N1 P1	2.31361e+08	1.94248e+08	2.2976e+08	3.92067e+08	1.70063e+08	5.12173e+08	3.72977e+08	4.56089e+08	2.33738e+08	1.19935e+08	6.913e+07	1.81034e+07	7.60224e+06	2.08843e+08	2.24676e+08	1.87302e+08	1.97784e+08	4.14329e+08	2.51925e+07	6.12018e+07	1.90585e+07	7.8269e+07	1.46962	0.244313
987		782.567	35.0019	C42 H82 O8 N1 P1 Na1	1.42374e+08	1.23387e+08	1.0178e+08	1.86519e+08	1.0634e+08	2.1471e+08	1.54626e+08	1.50301e+08	1.28617e+08	2.98888e+07	6.42205e+07	1.14991e+07	1.03386e+07	2.1812e+08	2.48697e+08	2.13154e+08	2.33705e+08	4.47741e+08	4.49497e+07	1.49623e+07	4.76766e+07	4.16842e+07	0.652855	0.277312
988		798.541	34.9877	C42 H82 O8 N1 P1 K1	6.98831e+08	5.69054e+08	5.78101e+08	1.30122e+09	7.89444e+08	1.37918e+09	1.22574e+09	8.08683e+08	6.5617e+08	3.60034e+07	2.87937e+07	2.40577e+07	2.88605e+07	8.61199e+08	1.00669e+09	8.87681e+08	8.53766e+08	1.51354e+09	3.33296e+07	2.52968e+07	2.98597e+07	2.61688e+07	1.07387	0.85484
989		760.585	34.9673	C42 H83 O8 N1 P1	3.83174e+09	3.45949e+09	4.70913e+09	9.75759e+09	3.03704e+09	1.38554e+10	8.97138e+09	1.0799e+10	4.37415e+09	6.88437e+09	2.66877e+09	3.23723e+09	5.8112e+09	4.95055e+09	5.46107e+09	4.89345e+09	4.31277e+09	1.24362e+10	7.90015e+09	2.89249e+09	5.26673e+09	2.89355e+09	1.10478	0.673683
990		790.597	36.2841	C43 H85 O9 N1 P1	6.95295e+06	5.51303e+06	1.00843e+07	1.33521e+07	1.24286e+07	1.9695e+07	1.5131e+07	4.66863e+07	5.21076e+06	309474	611212	2.84732e+06	4.4431e+06	1.19419e+07	7.3119e+06	2.56675e+07	8.93154e+06	1.02609e+07	1.04122e+06	3.35139e+06	602651	4.06239e+06	1.35549	0.50401
991		746.606	36.2538	C42 H85 O7 N1 P1	1.38062e+08	9.3334e+07	1.35217e+08	2.16702e+08	1.82884e+08	3.85138e+08	2.43337e+08	8.15211e+08	6.56022e+07	1.61801e+08	8.41186e+07	6.0956e+07	1.33871e+08	2.60978e+08	1.32734e+08	5.74578e+08	1.1319e+08	1.56987e+08	2.25719e+08	1.35219e+08	1.52741e+08	8.03513e+07	1.02618	0.944085
992		768.588	36.2701	C42 H84 O7 N1 P1 Na1	3.62987e+06	2.4051e+06	7.39169e+06	7.76129e+06	6.82756e+06	1.97343e+07	9.53169e+06	2.38181e+07	1.91631e+06	269372	1.00709e+06	1.07822e+06	976865	8.57379e+06	4.62293e+06	2.19948e+07	6.11e+06	1.11204e+07	476918	1.47311e+06	2.60159e+06	1.07731e+06	1.02977	0.950888
993		784.562	36.2445	C42 H84 O7 N1 P1 K1	9.38333e+06	9.01415e+06	1.37165e+07	5.22516e+07	3.23136e+07	7.95883e+07	4.75416e+07	1.20296e+08	7.33452e+06	398644	281326	74386.4	518650	2.21494e+07	1.33982e+07	7.44334e+07	1.96019e+07	2.1506e+07	382273	439475	210137	351734	1.69232	0.376807
994		746.606	37.6995	C42 H85 O7 N1 P1	206212	52073.1	7.6014e+06	215496	113461	157735	1.02931e+07	5.46335e+06	5.50945e+06	1.55633e+06	4.31621e+06	297377	2.65655e+06	1.33994e+06	283868	8.81307e+06	1.02435e+06	255756	5.4606e+06	1.68087e+06	5.1068e+06	2.63568e+06	1.00039	0.999321
995		790.597	37.6706	C43 H85 O9 N1 P1	14374.4	17329.5	59145.6	184352	116946	90197.7	137471	14231.1	217376	19195.5	118145	9493.06	35911.7	20709.7	58994.3	365449	6757.25	61879.2	89813.8	43235.4	129589	150074	0.772759	0.580919
996		802.56	33.4627	C43 H81 O10 N1 P1	8.89235e+07	9.52728e+07	2.41943e+08	2.56025e+08	1.08833e+08	3.05468e+08	4.58919e+08	3.21142e+08	1.58347e+08	1.48898e+06	4.53147e+06	7.83991e+06	5.23168e+07	7.93616e+07	1.58172e+08	1.11856e+08	1.69231e+08	3.17361e+08	1.38221e+07	5.84785e+06	5.03461e+06	3.00517e+06	1.68414	0.233093
997		780.551	33.4238	C42 H80 O8 N1 P1 Na1	6.29112e+07	6.84315e+07	1.2153e+08	1.42079e+08	7.66714e+07	1.42485e+08	1.93051e+08	1.29041e+08	8.83366e+07	9.47392e+06	2.50469e+07	2.44776e+07	3.54548e+06	1.11602e+08	1.33566e+08	1.43046e+08	1.65535e+08	2.92657e+08	2.46151e+07	2.44814e+07	2.30476e+07	6.00131e+06	0.814011	0.598419
998		796.525	33.4421	C42 H80 O8 N1 P1 K1	2.22728e+08	2.2667e+08	2.08155e+08	7.11393e+08	3.33575e+08	9.37309e+08	1.22363e+09	6.24143e+08	2.81214e+08	2.40784e+06	210052	1.13178e+07	4.40575e+06	3.45943e+08	4.41249e+08	3.96134e+08	4.97183e+08	9.89232e+08	4.01569e+06	1.17381e+07	9.59979e+06	2.12942e+06	1.22874	0.664189
999		758.569	33.4057	C42 H81 O8 N1 P1	1.31836e+09	1.74452e+09	4.99897e+09	6.06424e+09	2.39721e+09	1.06222e+10	1.08887e+10	7.81821e+09	2.79385e+09	1.83548e+09	1.36887e+09	1.58126e+09	3.48556e+09	2.42882e+09	2.3136e+09	3.40128e+09	3.01483e+09	8.66906e+09	3.19484e+09	2.20543e+09	3.06523e+09	2.08369e+09	1.29719	0.403762
1000		758.569	34.6441	C42 H81 O8 N1 P1	1.53311e+06	1.81522e+06	5.8052e+06	9.1621e+06	1.13966e+06	666184	9.22814e+06	1.21658e+06	4.58011e+06	4.25121e+06	5.57923e+06	1.48538e+06	1.51504e+08	1.1226e+07	1.9861e+06	2.45224e+08	8.08616e+06	4.57372e+06	3.7441e+07	5.55176e+06	2.68982e+06	173843	0.43241	0.502926
1001		788.581	34.8662	C43 H83 O9 N1 P1	1.77825e+06	926877	2.39722e+06	2.14061e+06	2.98081e+06	3.69019e+06	7.51488e+06	1.10639e+07	1.81613e+06	25576.6	180150	31623.7	149779	2.04984e+06	5.0202e+06	1.07046e+07	2.81486e+06	2.99173e+06	53735.9	78273.8	83066.4	333777	0.995453	0.993462
1002		744.59	34.8322	C42 H83 O7 N1 P1	3.76368e+07	1.3944e+07	5.33321e+07	7.06882e+07	6.17657e+07	9.31934e+07	1.44021e+08	3.07477e+08	2.6283e+07	3.98309e+07	1.95268e+07	1.64057e+07	1.21586e+06	7.3082e+07	9.54962e+07	2.32215e+08	6.7081e+07	9.17987e+07	3.32458e+07	5.60572e+06	2.62848e+07	3.37246e+07	0.930725	0.875138
1003		788.581	36.0851	C43 H83 O9 N1 P1	3.88384e+06	2.27954e+06	8.72297e+06	3.82964e+06	2.41088e+06	8.45638e+06	1.09476e+07	8.40691e+06	3.82845e+06	76006.6	337940	35545.1	145106	1.77868e+06	3.89418e+06	8.82753e+06	3.02591e+06	7.34933e+06	841920	188363	2.95193e+06	3.81768e+06	1.13058	0.742213
1004	1	744.59	36.0639	C42 H83 O7 N1 P1	5.23797e+07	3.14597e+07	1.29852e+08	8.02267e+07	4.21171e+07	2.32352e+08	1.90651e+08	2.21093e+08	5.90057e+07	1.96818e+07	5.87473e+07	4.06668e+07	1.32362e+07	3.47047e+07	7.82145e+07	2.13716e+08	5.83698e+07	1.80556e+08	2.11442e+08	1.19685e+07	6.12402e+07	3.5646e+07	0.915516	0.811385
1005		766.572	36.0692	C42 H82 O7 N1 P1 Na1	3.89551e+06	3.76982e+06	3.86907e+06	2.15856e+06	3.11338e+06	5.72757e+06	6.57562e+06	2.07808e+06	2.96504e+06	1.57647e+06	348503	75820	944391	680577	4.89812e+06	1.01739e+07	1.74323e+06	1.55763e+07	5.21786e+06	420433	2.80255e+06	142228	0.616564	0.352174
1006		782.546	36.0998	C42 H82 O7 N1 P1 K1	8.79724e+06	4.72592e+06	2.44331e+07	2.12754e+07	1.04579e+07	4.79391e+07	5.31684e+07	2.20062e+07	1.08257e+07	30744.3	55937.3	11902.7	10940.9	5.31361e+06	1.04804e+07	3.99704e+07	1.05913e+07	3.91738e+07	129795	14113.8	2883.07	172049	1.33256	0.600951
1007	1	744.59	38.8681	C42 H83 O7 N1 P1	30029.2	70600.7	59689.6	63601.5	56887.1	84502.6	65994	73656.6	40275.7	439546	47274.1	84365.4	61395.4	18743.8	26465.5	85336.1	32446.2	55604.6	162278	53399.6	215471	61690.9	1.14615	0.757327
1008		800.545	31.4973	C43 H79 O10 N1 P1	2.06383e+06	1.7244e+06	1.56268e+06	4.07708e+06	2.8796e+06	1.98709e+07	1.09302e+07	3.56506e+07	1.02681e+06	303377	14022.6	146354	112297	5.24592e+06	2.85291e+06	2.05891e+06	2.04648e+06	133826	429128	60042	463006	335034	4.08325	0.140199
1009		778.536	31.5033	C42 H78 O8 N1 P1 Na1	459384	591557	470937	2.21141e+06	1.16871e+06	6.10982e+06	4.30793e+06	1.50159e+07	397546	404893	47224.7	16458.2	203831	4.29404e+06	3.83198e+06	2.25989e+06	1.81989e+06	2.6489e+06	224747	15487.6	2.59673e+06	81589.9	1.22332	0.735415
1010	1	756.554	31.516	C42 H79 O8 N1 P1	2.33658e+07	2.27474e+07	3.93204e+07	5.49058e+07	2.42078e+07	1.95726e+08	1.53737e+08	4.80709e+08	1.28307e+07	318464	605911	5.94921e+06	1.63988e+07	6.47837e+07	5.60497e+07	608382	1.84134e+06	6.51884e+06	9.13384e+06	320680	8.05972e+07	5.08692e+06	3.1726	0.184619
1011		794.51	31.5059	C42 H78 O8 N1 P1 K1	1.42396e+06	1.1687e+06	1.52703e+06	5.96673e+06	2.10841e+06	2.50196e+07	5.10793e+06	4.11766e+07	610188	38977.4	22195.6	5610.24	62858.6	6.26088e+06	3.95308e+06	3.45457e+06	65121.9	391383	125674	88223.2	722001	74078.4	3.85326	0.196352
1012		800.545	32.3657	C43 H79 O10 N1 P1	5.28481e+06	2.62849e+06	3.39013e+06	2.06219e+06	2.74643e+06	9.61692e+06	5.29211e+06	281252	164509	49251.4	384826	144710	55272.2	7.01057e+06	5.51604e+06	399983	7.15555e+06	4.93673e+06	286172	147035	505555	112496	0.852459	0.750904
1013		778.536	32.3725	C42 H78 O8 N1 P1 Na1	1.06944e+06	378510	696466	1.59112e+06	168219	3.23804e+06	1.11598e+06	469322	415119	62680.6	75528.9	411032	87717.6	2.66978e+06	2.26903e+06	660031	3.85068e+06	2.57316e+06	27136.5	16855.4	186144	14306.6	0.551898	0.288483
1014	1	756.554	32.3426	C42 H79 O8 N1 P1	4.67147e+07	3.05012e+07	6.72221e+07	3.23144e+08	4.18238e+07	2.43468e+08	1.09479e+08	7.97667e+07	9.62595e+07	2.54834e+06	4.1993e+06	3.83632e+07	1.59374e+07	1.52197e+08	1.08959e+08	1.49481e+07	1.10753e+08	1.34722e+08	6.87059e+07	5.19184e+07	8.47603e+06	1.04724e+06	1.16789	0.713138
1015		756.554	34.537	C42 H79 O8 N1 P1	1.26317e+08	47736.2	86794.5	2.01089e+08	34120.1	51009	1.41685e+08	37363.2	214139	2.02549e+07	5.76823e+07	3.6843e+07	3.60302e+07	1.35829e+08	43598.1	234797	2.46237e+08	3.10194e+08	3.28604e+07	4.47796e+07	2.25967e+07	2.58346e+07	0.524655	0.328846
1016		786.565	34.5716	C43 H81 O9 N1 P1	1.15233e+06	1.06486e+06	1.09178e+07	2.12058e+06	2.37174e+06	4.70274e+06	1.70151e+07	7.44345e+06	1.05414e+06	103867	80708.9	875922	170728	313532	2.4526e+06	6.05099e+06	1.90342e+06	6.03203e+06	99009.6	65313.2	36321.2	2.93368e+06	1.70837	0.351617
1017		780.53	34.5619	C42 H80 O7 N1 P1 K1	1.91945e+06	1.12657e+06	2.61144e+07	5.10189e+06	8.17812e+06	1.79925e+07	5.62263e+07	1.3946e+07	4.14101e+06	88966.6	54840	19723.3	203919	957056	7.28406e+06	1.78716e+07	4.93689e+06	1.61418e+07	51394.6	79268	256069	191801	1.95814	0.325792
1018		742.575	34.5604	C42 H81 O7 N1 P1	2.19044e+07	2.45779e+07	2.17666e+08	4.86903e+07	5.20064e+07	1.59826e+08	3.26991e+08	2.05645e+08	4.34519e+07	5.42834e+06	4.34579e+07	918513	4.21618e+07	1.77722e+07	6.58406e+07	1.37201e+08	4.37361e+07	1.57265e+08	1.35568e+07	4.56458e+06	1.44562e+08	2.03525e+07	1.36518	0.491879
1019		798.529	30.7566	C43 H77 O10 N1 P1	56007.5	286079	519057	2.2996e+06	414057	2.936e+06	1.48168e+06	2.61528e+06	718468	301693	271238	352688	126585	1.46816e+06	883975	677081	550298	1.51843e+06	148221	53338.6	56161.9	150921	1.55626	0.332857
1020		754.538	30.7649	C42 H77 O8 N1 P1	1.00911e+07	4.03821e+06	7.65228e+06	3.5934e+07	5.52473e+06	5.58374e+07	2.18601e+07	3.7103e+07	9.8644e+06	6.23697e+06	9.96736e+06	7.39697e+06	4.10244e+06	2.40954e+07	1.72077e+07	9.06586e+06	1.65195e+07	2.98299e+07	9.07835e+06	4.07812e+06	5.72186e+06	2.43245e+06	1.26467	0.536339
1021		776.52	30.7666	C42 H76 O8 N1 P1 Na1	222541	66330	11585.5	708327	38664.5	1.09668e+06	541609	577489	87327	31414.4	60875.8	68317.7	31896.3	552426	430389	137866	417423	853984	88252.1	99637.9	119750	33331.9	0.897487	0.817855
1022		792.494	30.7943	C42 H76 O8 N1 P1 K1	653329	113675	22239.4	2.46683e+06	386626	4.84972e+06	2.06144e+06	3.463e+06	439251	39664.9	10157.6	17041	7742.76	1.20084e+06	544122	539770	866618	1.565e+06	21771.9	28651	4040.43	9310.98	2.10449	0.240941
1023		754.538	32.853	C42 H77 O8 N1 P1	4.71185e+07	2.58597e+07	1.04541e+07	1.67559e+08	1.53403e+07	1.12518e+08	6.06968e+07	8.56524e+07	3.31427e+07	3.79369e+06	9.74019e+06	7.93163e+06	1.81548e+07	1.19067e+08	9.30502e+07	3.30266e+07	5.88394e+07	1.44934e+08	7.91862e+06	1.11566e+07	1.5599e+07	6.44468e+06	0.844781	0.708751
1024		740.559	32.4378	C42 H79 O7 N1 P1	1.10937e+06	1.01113e+06	1.87997e+06	1.93673e+06	261567	1.6305e+06	198854	1.57269e+07	392558	30433.9	202615	17658.2	43705.6	2.17809e+06	364814	511839	266148	1.07414e+06	67064.8	128216	110752	37262.1	3.57117	0.277421
1025	1	740.559	33.4646	C42 H79 O7 N1 P1	235666	14960.6	843714	300124	295455	3580.82	929875	793499	2210.63	302210	58153.5	240805	109493	0	396827	316458	92517.1	448206	275776	41644.5	395858	65440.5	1.40651	0.406687
1026	1	740.559	35.7983	C42 H79 O7 N1 P1	3.03398e+06	1.18211e+06	2.90603e+07	1.16662e+07	5.78696e+06	1.1494e+07	1.83278e+07	2.10555e+07	3.78018e+06	3.61872e+06	6.06612e+06	2.72333e+06	2.00486e+06	1.25208e+07	5.61574e+06	1.59816e+07	1.1082e+07	2.89707e+07	2.56372e+06	3.90069e+06	5.24435e+06	3.21912e+06	0.93086	0.856546
1027		752.522	29.2307	C42 H75 O8 N1 P1	248925	180521	273388	3.5892e+06	139768	6.22931e+06	1.75331e+06	875861	1.10613e+06	30048.5	54349.4	52521.7	148354	804152	1.93071e+06	1.26176e+06	1.07821e+06	3.91849e+06	129372	47198.6	239120	56086.4	1.07387	0.90731
1028		752.522	30.9933	C42 H75 O8 N1 P1	276962	19029	722239	6.19589e+06	689294	7.93748e+06	3.22089e+06	7.83345e+06	1.14818e+06	25758.7	80889.1	155414	1.85937e+06	1.13066e+07	4.19697e+06	1.86611e+06	1.88514e+06	5.0202e+06	159964	92999.8	1.83238e+06	41380.3	0.790983	0.680826
1029	1	738.543	31.0347	C42 H77 O7 N1 P1	174274	296196	129940	1.09731e+06	82686.9	1.06262e+06	155989	4.03896e+06	389822	49380.1	73691.3	15778.5	292955	862339	268948	1.20793e+06	362059	1.05051e+06	124601	653510	11980.9	9765.55	1.19545	0.773833
1030	1	738.543	32.0814	C42 H77 O7 N1 P1	22525.9	33695.5	86815	55036.4	235270	624012	48598.5	467865	40833.2	1.00992e+07	1.68734e+06	2.84528e+06	905061	417795	70956.9	125060	14822.7	207992	3.57928e+06	317807	107355	402988	2.2643	0.400913
1031		738.543	35.4419	C42 H77 O7 N1 P1	67951.5	53888.9	228116	191261	1.21177e+06	1.21381e+06	85619.3	553397	61411.9	1.32062e+07	2.38923e+07	1.24273e+07	6.49023e+06	80522.9	1.03522e+06	3.01115e+06	184013	331461	4.56392e+06	1.07785e+07	1.01108e+07	4.89924e+06	1.18072	0.780981
1032		750.507	32.2042	C42 H73 O8 N1 P1	0	57550.4	0	29757.1	0	1.2889e+06	360030	198921	166471	518332	123924	95301.1	109723	0	23401.5	0	0	154874	116245	189907	94659.2	162602	2.75257	0.176753
1033		736.528	34.208	C42 H75 O7 N1 P1	205712	242859	1.12484e+06	2.44861e+06	216320	662043	338439	1.96517e+06	202057	226045	2.0397e+06	162510	2.88589e+06	163328	424255	1.15174e+06	279253	2.57719e+06	968917	1.17673e+06	6.27875e+06	179822	0.667143	0.505536
1034		736.528	36.06	C42 H75 O7 N1 P1	33297.9	18951.7	44297.8	147200	16283.9	22974.8	36036.6	57767.5	25516.6	706197	61808.7	80150.8	146416	41153.2	22465.7	177421	23761.8	0	254662	27823.6	49578.3	222240	1.18066	0.790097
1035		820.607	37.3503	C44 H87 O10 N1 P1	96583.4	4678.16	45967.8	293086	27716.3	354401	58685	94791.3	248611	107151	62596.3	18815.5	13394	42261.7	292367	116085	20908.2	39337.8	36193.9	5859.16	41214.7	0.418409	1.66192	0.332366
1036		776.616	37.3428	C43 H87 O8 N1 P1	1.42812e+06	133272	605076	5.10137e+06	949176	5.1887e+06	1.41337e+06	5.52268e+06	1.12852e+06	2.81657e+06	3.54619e+06	2.12448e+06	29970.1	558256	2.48263e+06	5.55617e+06	1.57667e+06	3.68319e+06	706802	156996	577788	79356.9	1.35003	0.478593
1037		762.637	38.5027	C43 H89 O7 N1 P1	106053	0	9183.43	108236	0	335268	0	231385	70492.5	60239.7	7662.94	19163.7	14956.6	0	59844.1	293202	21449.5	46116.8	26611.6	18107.9	22350.2	25435.2	1.29881	0.68567
1038		774.601	33.9771	C43 H85 O8 N1 P1	24903.2	31941.6	121926	274327	35460.7	1.08381e+06	204399	6.35167e+06	282480	3.89049e+06	1.783e+06	1.22359e+06	2.88538e+06	86035.4	79390.9	1.17707e+06	544540	1.47157e+06	5.88565e+06	629785	3.31445e+06	640905	0.910771	0.870613
1039		818.592	35.7267	C44 H85 O10 N1 P1	1.29425e+06	462482	556154	2.77063e+06	594698	3.60906e+06	640024	4.07362e+06	1.17917e+06	2.53067e+06	123374	168392	1.28631e+06	707882	1.90531e+06	1.54436e+06	542434	1.13006e+06	7.7761e+06	524889	182987	1.18343e+06	0.861677	0.786845
1040		774.601	35.7489	C43 H85 O8 N1 P1	4.82768e+06	6.47448e+06	6.18798e+06	3.33136e+07	2.07792e+06	4.97589e+07	9.52502e+06	7.20657e+07	1.64014e+07	1.89679e+08	4.90226e+07	3.19875e+07	5.79268e+07	5.2718e+06	8.79695e+06	1.41908e+07	3.84606e+06	8.85416e+06	2.26816e+08	3.61474e+07	2.1166e+07	3.75143e+07	1.01048	0.987979
1041	1	760.621	37.316	C43 H87 O7 N1 P1	625983	58733.4	835279	437582	150567	2.3837e+06	260912	6.12332e+06	90896.7	2.16749e+06	33699.7	44707.6	9397.3	59471.2	197895	9.09136e+06	103917	659492	169042	14526.5	25308.4	361005	0.856943	0.879969
1042	1	760.621	40.3254	C43 H87 O7 N1 P1	138600	71762.4	131957	404082	76682.3	188777	109287	386098	60838.2	131567	19230.6	19329	27657.3	77927.9	14154.3	562485	136767	62577.2	231141	67221	300359	311215	0.693101	0.391428
1043		816.576	34.3288	C44 H83 O10 N1 P1	921305	627288	1.2612e+06	3.06703e+06	809030	6.03958e+06	1.65805e+06	1.25549e+07	1.3116e+06	3.16604e+06	1.5042e+06	1.03648e+06	1.29914e+06	763013	1.46057e+06	1.22179e+06	693093	2.34393e+06	3.02239e+06	877255	1.01497e+06	1.2664e+06	1.92744	0.192409
1044	1	772.585	34.3214	C43 H83 O8 N1 P1	1.40085e+07	1.08855e+07	2.00142e+07	6.48478e+07	1.51742e+07	1.33315e+08	3.09797e+07	2.53682e+08	1.82088e+07	1.15178e+08	4.91718e+07	3.51005e+07	6.65508e+07	1.52659e+07	3.33705e+07	3.53287e+07	1.62419e+07	5.50126e+07	1.19591e+08	4.03311e+07	6.11744e+07	4.54237e+07	1.35775	0.45248
1045	1	772.585	35.409	C43 H83 O8 N1 P1	182859	271699	97425.9	1.21552e+06	948513	693565	427767	6.4499e+06	355728	222928	99207	195729	90775.9	697841	154943	908483	213936	1.00161e+06	173918	189108	37115.7	114538	2.23102	0.348041
1046		772.585	37.5782	C43 H83 O8 N1 P1	58868.9	20046.3	68362.1	1.56918e+06	841053	8.24634e+06	318250	1.90771e+06	27319.2	1.42055e+07	967338	3.56471e+06	2.81366e+07	1.35171e+06	3.76505e+06	2.12214e+06	1.07343e+06	2.65221e+06	1.77378e+07	4.96377e+06	1.93644e+07	437155	0.775999	0.693793
1047	1	758.606	35.7173	C43 H85 O7 N1 P1	97822.5	94079.6	319742	415252	121616	1.06038e+06	1.28539e+06	1.92827e+07	315649	2.49062e+06	515315	283938	545895	827805	288183	1.35115e+06	677285	709508	710184	339674	850780	421493	3.00734	0.360877
1048	1	758.606	36.7943	C43 H85 O7 N1 P1	502220	132848	1.11916e+06	1.40329e+06	678889	900956	689145	4.25675e+06	704210	7.326e+06	725968	774758	269661	489705	282411	4.05468e+06	98576.6	297008	4.105e+06	270454	1.88593e+06	1.44383e+06	1.04341	0.937025
1049		770.569	30.4021	C43 H81 O8 N1 P1	0	17212.2	0	0	0	0	0	583228	0	0	0	0	0	0	0	0	0	0	0	0	0	0	4.61877e+09	0.322603
1050		814.56	32.7234	C44 H81 O10 N1 P1	207656	92837.2	356763	909804	184446	2.71944e+06	692675	6.43991e+06	193261	282561	119664	228679	81085	82473	398935	762017	63694.3	972568	69951.7	102972	304064	153279	2.97597	0.23148
1051	1	770.569	32.7112	C43 H81 O8 N1 P1	1.87116e+06	1.18029e+06	1.12135e+07	2.50445e+07	5.80143e+06	5.8272e+07	1.46014e+07	1.23185e+08	1.10133e+07	3.29588e+06	191046	3.51787e+06	469314	2.69518e+06	1.3238e+07	1.7062e+07	4.69561e+06	2.27065e+07	524154	1.83902e+06	5.29571e+06	1.21856e+06	2.59492	0.24073
1052	1	770.569	34.7878	C43 H81 O8 N1 P1	1.11838e+07	1.83541e+07	838779	1.37499e+06	1.1179e+06	1.20927e+06	5.13282e+06	4.00029e+06	318345	268995	814294	112477	208068	657641	302485	1.29054e+06	2.58088e+07	9.85064e+06	204442	450655	176611	745856	0.787797	0.778724
1053		756.59	35.3534	C43 H83 O7 N1 P1	168618	339086	2.61673e+06	387220	826747	1.7805e+06	3.87324e+06	7.83684e+06	795403	2.25936e+06	1.1716e+06	334746	106555	54468.3	80309.8	2.38614e+06	541497	373804	5.5052e+06	346570	1.99808e+06	1.32316e+06	1.23518	0.697898
1054		812.545	32.0936	C44 H79 O10 N1 P1	282784	233873	189244	1.00551e+06	245249	1.16927e+06	821462	2.20292e+06	165090	60956.8	61106.7	29808.3	14480.3	391286	119728	275298	266660	1.09503e+06	13.9305	47226.3	24020.5	8004.93	2.01474	0.251349
1055		790.536	32.2025	C43 H78 O8 N1 P1 Na1	509757	739054	415431	119115	354514	335031	588417	1.281e+06	182031	358494	247665	140460	67008.2	274263	223409	384828	87749.5	658584	236921	173628	231029	234348	1.4754	0.224912
1056		768.554	32.0986	C43 H79 O8 N1 P1	7.63857e+06	4.59932e+06	7.8993e+06	2.54567e+07	7.65598e+06	2.97856e+07	2.79311e+07	5.73016e+07	9.70497e+06	1.66968e+06	1.5356e+06	2.33038e+06	1.93664e+06	1.30371e+07	6.36122e+06	1.35542e+07	1.11644e+07	3.65962e+07	414959	8.94338e+06	4.92611e+06	372161	1.34618	0.5372
1057		768.554	33.9278	C43 H79 O8 N1 P1	814704	171662	180165	7.68895e+06	690977	5.23947e+06	5.61e+06	3.90734e+06	2.41423e+06	1.55272e+07	9.00784e+06	7.52137e+06	1.20153e+07	929896	1.85288e+06	2.43869e+06	1.60882e+06	1.01721e+07	1.36023e+07	1.08372e+07	1.00977e+07	2.87394e+06	0.900657	0.781925
1058		768.554	34.9206	C43 H79 O8 N1 P1	840193	640874	539320	9.25783e+06	1.85559e+06	6.12712e+06	3.58302e+06	5.08835e+06	328564	414111	9.0828e+06	1.76927e+07	1.92527e+06	734253	1.0406e+07	3.24751e+06	7.17142e+06	1.13016e+07	3.25931e+06	205120	799582	357175	1.05976	0.903989
1059		754.575	33.5357	C43 H81 O7 N1 P1	406720	484328	658593	1.6438e+06	675503	3.04037e+06	3.92218e+06	4.16851e+07	503382	71154.7	30533.1	127882	57846.7	3.50848e+06	624921	3.39488e+06	1.54646e+06	3.05253e+06	502647	122154	265807	122783	2.80847	0.422903
1060		766.538	30.5726	C43 H77 O8 N1 P1	303473	365930	358597	3.01905e+06	276964	2.84697e+06	1.46113e+06	2.61811e+06	398307	34639.8	640699	25457.3	1.02609e+06	360796	1.01993e+06	1.12794e+06	346104	4.31391e+06	72954.6	14858	126717	48109.8	1.24606	0.71691
1061		764.522	32.5258	C43 H75 O8 N1 P1	3.5841e+06	1.8011e+06	8.64932e+06	1.15572e+07	4.52722e+06	4.10174e+07	9.4252e+06	6.1459e+07	4.17875e+06	860441	1.79239e+06	2.93984e+06	2.31674e+07	5.23525e+06	4.35232e+06	8.55181e+06	1.08634e+07	1.7723e+07	1.61612e+07	6.84554e+06	1.26695e+07	1.8422e+06	1.43779	0.458109
1062		764.522	33.425	C43 H75 O8 N1 P1	2.5737e+07	1.94241e+07	1.31833e+07	5.87727e+07	1.19793e+07	1.32701e+08	5.24052e+07	1.0041e+08	3.4579e+07	4.21493e+07	977219	1.60208e+07	4.1867e+07	2.18341e+07	3.12881e+07	2.76657e+07	2.52227e+07	9.16786e+07	4.29074e+07	4.01009e+07	5.62118e+07	2.78514e+07	1.04428	0.889408
1063		790.632	38.647	C44 H89 O8 N1 P1	6.36547e+06	6.58599e+06	6.69803e+06	1.43054e+07	4.31694e+06	2.02566e+07	4.43622e+06	1.414e+07	6.51245e+06	5.05759e+06	4.49765e+06	2.79999e+06	2.08922e+06	3.50056e+06	6.27063e+06	1.94154e+07	6.41152e+06	6.46969e+06	9.35989e+06	831890	1.03404e+06	2.6037e+06	1.21453	0.587944
1064		776.653	39.8193	C44 H91 O7 N1 P1	646407	728391	270388	1.47485e+06	494438	2.45062e+06	1.34784e+06	4.3246e+06	466478	11676.8	658187	99213.9	94406	1.38124e+06	325629	1.03105e+07	1.06583e+06	916511	112739	36552.7	108421	593196	0.60918	0.586028
1065	1	810.598	35.1026	C44 H86 O8 N1 P1 Na1	4.62961e+07	4.57e+07	3.62107e+07	5.59467e+07	2.73072e+07	1.27918e+08	4.95991e+07	1.53056e+08	1.99616e+06	6.69609e+08	5.75819e+08	5.00823e+08	6.29367e+08	3.92915e+07	326684	1.86269e+06	1.62706e+06	2.17718e+07	5.90519e+08	7.91851e+08	4.56707e+08	3.15987e+08	0.910516	0.861711
1066	1	810.598	37.03	C44 H86 O8 N1 P1 Na1	3.81072e+07	3.44483e+07	3.23898e+07	6.4876e+07	2.71424e+07	1.12833e+08	3.08523e+07	6.7511e+07	4.4765e+07	4.28042e+07	2.00086e+07	1.27575e+07	1.62979e+07	2.36467e+07	4.94281e+07	6.64772e+07	4.74049e+07	8.12563e+07	4.34549e+07	1.48733e+07	1.95876e+07	2.25197e+07	1.0231	0.930238
1067		832.607	37.0409	C45 H87 O10 N1 P1	4.73057e+07	4.33158e+07	4.10085e+07	7.1022e+07	3.2648e+07	1.26292e+08	4.11522e+07	7.82487e+07	6.45753e+07	5.13517e+07	1.77542e+07	1.24279e+07	2.20721e+07	2.30412e+07	3.75558e+07	5.1677e+07	3.51593e+07	5.5981e+07	6.86357e+07	1.67702e+07	2.14947e+07	1.60927e+07	1.37689	0.207996
1068		826.572	37.0277	C44 H86 O8 N1 P1 K1	1.26208e+08	1.38781e+08	1.43327e+08	3.99364e+08	1.28528e+08	6.96444e+08	2.23348e+08	3.07573e+08	1.7989e+08	1.80401e+07	5.5385e+06	3.74977e+06	5.5196e+06	5.60951e+07	1.26125e+08	2.64428e+08	1.41411e+08	2.37636e+08	2.13533e+07	4.3382e+06	7.38297e+06	7.91395e+06	1.8982	0.192383
1069	1	788.616	37.0321	C44 H87 O8 N1 P1	6.44352e+08	5.95658e+08	6.92691e+08	1.42767e+09	5.03353e+08	2.7244e+09	8.01143e+08	1.4721e+09	8.78375e+08	2.28306e+09	4.41028e+08	3.08577e+08	5.70365e+08	3.33056e+08	6.65596e+08	1.02609e+09	6.56821e+08	1.23224e+09	2.44174e+09	3.63525e+08	7.89098e+08	6.03631e+08	1.13875	0.679818
1070	1	788.616	38.0094	C44 H87 O8 N1 P1	1.88155e+06	894055	1.6575e+06	2.40115e+06	660650	2.98639e+06	671820	2.51605e+06	607418	1.94777e+07	277755	130941	143881	828563	2.28889e+06	3.76946e+06	3.94229e+06	3.34895e+06	1.97593e+07	1.74449e+06	251158	6.19296e+06	0.563805	0.415225
1071		818.628	38.332	C45 H89 O9 N1 P1	288608	178309	62127.1	525500	221812	1.3622e+06	692399	152955	113149	343043	8037.87	12324.2	41060.1	147724	503924	5.81177e+06	67943	408038	322398	45979.5	72737	241449	0.363461	0.416928
1072		796.619	38.2963	C44 H88 O7 N1 P1 Na1	318833	38634.1	169950	350694	162547	825766	1.25824e+06	345810	149866	67506.9	483312	19868.2	15318	404625	130801	5.72174e+06	108999	418492	721966	35684.8	60393.6	251548	0.370766	0.399414
1073		774.637	38.3002	C44 H89 O7 N1 P1	8.02896e+06	4.90299e+06	5.56149e+06	1.24869e+07	3.46258e+06	2.73103e+07	1.49947e+07	1.83166e+07	3.24231e+06	1.8819e+07	3.668e+06	158961	3.57192e+06	1.78931e+07	1.32493e+07	1.1064e+08	7.80692e+06	1.23803e+07	2.80824e+06	764340	3.87541e+06	1.24281e+07	0.474081	0.387614
1074		808.583	35.3888	C44 H84 O8 N1 P1 Na1	2.41265e+07	1.79706e+07	1.39108e+07	3.29413e+07	2.00951e+07	6.83671e+07	1.709e+07	6.13409e+07	1.15908e+07	1.85084e+07	2.54896e+07	1.32715e+07	1.93437e+07	4.33336e+07	5.75353e+07	4.56408e+07	2.59132e+07	5.69384e+07	2.14266e+07	1.76069e+07	2.00038e+07	2.53623e+07	0.759132	0.265573
1075		830.592	35.3881	C45 H85 O10 N1 P1	3.88591e+07	2.88173e+07	2.55713e+07	5.29903e+07	3.87547e+07	1.28433e+08	3.19517e+07	1.70578e+08	1.84298e+07	4.3954e+06	2.72063e+07	1.51789e+07	2.24242e+07	4.39933e+07	4.76524e+07	5.03946e+07	2.48389e+07	5.64327e+07	4.12195e+07	1.82992e+07	1.12027e+07	2.64995e+07	1.30367	0.461813
1076		786.601	35.3791	C44 H85 O8 N1 P1	6.18729e+08	5.57809e+08	5.5429e+08	1.45937e+09	6.78796e+08	3.37367e+09	8.0813e+08	4.18578e+09	3.30855e+08	1.33856e+09	1.08793e+09	6.67544e+08	1.32963e+09	9.25505e+08	1.22807e+09	1.07597e+09	5.84488e+08	1.50391e+09	2.09094e+09	8.67576e+08	1.48936e+09	1.25385e+09	1.06746	0.818584
1077		824.557	35.3825	C44 H84 O8 N1 P1 K1	9.37965e+07	8.23609e+07	7.59051e+07	2.37562e+08	1.49673e+08	4.14055e+08	1.44491e+08	3.96504e+08	4.81315e+07	8.42423e+06	9.1099e+06	5.56334e+06	8.10859e+06	1.41676e+08	1.85219e+08	1.74961e+08	9.08464e+07	2.1877e+08	1.14328e+07	6.74868e+06	9.202e+06	8.64921e+06	1.3672	0.486148
1078		786.601	36.6293	C44 H85 O8 N1 P1	290948	1.66903e+06	639745	205100	814690	1.18899e+06	466831	498665	1.46416e+06	171572	114718	161054	133612	481550	1.87227e+06	1.15409e+06	2.87886e+06	1.85011e+06	568711	7.41199e+06	1.13666e+06	251813	0.307465	0.105775
1079	1	816.612	36.6537	C45 H87 O9 N1 P1	687861	514414	832483	1.33281e+06	1.05199e+06	1.63615e+06	1.72479e+06	7.8105e+06	205091	1.06585e+06	435678	578661	252342	2.08748e+06	603964	6.03692e+06	675377	730083	792167	61573.9	21250.7	547475	1.08604	0.89616
1080	1	772.621	36.6726	C44 H87 O7 N1 P1	1.25636e+07	1.06108e+07	1.66082e+07	3.3279e+07	1.90815e+07	5.49418e+07	3.98667e+07	1.60416e+08	7.93718e+06	2.70109e+07	1.04295e+07	9.97723e+06	8.68058e+06	3.4179e+07	1.48685e+07	1.44142e+08	1.51801e+07	4.29852e+07	3.13724e+07	6.90602e+06	1.20313e+07	2.02481e+07	0.884766	0.823128
1081	1	816.612	38.0189	C45 H87 O9 N1 P1	177844	84449.6	321324	149192	9595.95	632799	690482	84404.4	178250	389246	18269.6	19952.5	7009.65	60313.7	314040	1.52151e+06	79410.7	218302	1.29607e+06	34017.4	199478	251400	0.481243	0.272358
1082	1	772.621	37.9972	C44 H87 O7 N1 P1	4.20547e+06	2.89389e+06	5.9301e+06	4.94664e+06	2.09112e+06	1.89767e+07	1.49296e+07	8.5603e+06	6.43648e+06	2.12424e+07	4.60764e+06	1.65206e+06	2.1918e+06	1.79372e+06	1.1728e+07	5.54177e+07	2.9276e+06	6.84226e+06	8.94069e+07	3.1639e+06	1.30975e+07	1.10874e+07	0.349454	0.203033
1083		794.603	37.9941	C44 H86 O7 N1 P1 Na1	67157.8	86730.1	26223.7	305106	58377.2	981658	1.26767e+06	133294	400347	241250	31063.7	12730.1	7882.27	42498.3	328735	3.7375e+06	212368	307958	1.8661e+06	16384.2	450791	93982.8	0.355115	0.268499
1084		784.585	31.7556	C44 H83 O8 N1 P1	159176	138488	183502	4.65248e+06	246045	1.29675e+06	1.49152e+06	1.87853e+07	163253	5.44691e+06	4.54211e+06	907556	1.01546e+07	1.02738e+06	16453.5	1.25867e+06	178992	1.21811e+06	1.06886e+07	2.81033e+06	3.33583e+06	6.58441e+06	1.22966	0.720913
1085		828.576	33.8477	C45 H83 O10 N1 P1	1.97348e+07	2.10207e+07	3.96018e+07	4.68821e+07	3.48957e+07	1.21471e+08	4.97806e+07	1.82604e+08	2.4477e+07	1.12223e+06	9.51478e+06	1.58907e+07	9.43196e+06	2.72002e+07	3.94442e+07	3.83694e+07	2.70798e+07	5.65772e+07	1.03257e+07	1.16731e+07	2.11385e+07	8.00569e+06	1.66406	0.264269
1086		806.567	33.8523	C44 H82 O8 N1 P1 Na1	9.80725e+06	1.0385e+07	2.93789e+07	2.76277e+07	2.00257e+07	6.96315e+07	2.73087e+07	1.13117e+08	1.32384e+07	5.87235e+06	8.7829e+06	1.27568e+07	6.9758e+06	2.04165e+07	3.35027e+07	3.29719e+07	1.96964e+07	4.29765e+07	8.97268e+06	9.60427e+06	1.61031e+07	7.16462e+06	1.28367	0.535438
1087		822.541	33.8549	C44 H82 O8 N1 P1 K1	3.63638e+07	5.24818e+07	1.10954e+08	2.24906e+08	9.53968e+07	5.13429e+08	2.29359e+08	4.75768e+08	5.18003e+07	2.20204e+06	1.71009e+06	4.0979e+06	1.69972e+06	7.83333e+07	1.17339e+08	1.3064e+08	8.90078e+07	2.23502e+08	2.45177e+06	2.41606e+06	4.37017e+06	1.90422e+06	1.91744	0.246242
1088	1	784.585	33.8525	C44 H83 O8 N1 P1	3.00749e+08	3.48999e+08	7.49846e+08	1.09098e+09	6.29186e+08	3.17845e+09	1.05557e+09	6.19023e+09	3.94867e+08	3.14423e+08	2.87577e+08	4.57241e+08	3.77862e+08	5.34712e+08	8.53045e+08	8.58917e+08	5.65124e+08	1.3202e+09	5.41253e+08	4.30975e+08	8.83583e+08	2.85022e+08	1.69699	0.330736
1089	1	784.585	34.8861	C44 H83 O8 N1 P1	876928	1.90738e+06	4.0153e+07	1.16867e+08	6.02438e+06	6.3797e+07	3.00163e+07	6.81346e+07	1.14701e+06	7.20433e+06	2.91524e+06	5.01735e+07	1.39419e+06	1.72868e+07	4.96189e+06	1.74296e+06	7.30742e+06	2.10035e+06	2.33531e+07	581893	4.23303e+06	1.24828e+06	4.30502	0.0440845
1090		784.585	36.7617	C44 H83 O8 N1 P1	9.35357e+06	8.86262e+06	1.24388e+07	2.51474e+07	6.58945e+06	3.32568e+07	1.04195e+07	2.72134e+07	1.20053e+07	6.42888e+06	8.10764e+06	4.59998e+06	7.3319e+06	1.68964e+07	1.64579e+07	2.38408e+07	1.52323e+07	2.54056e+07	3.84019e+06	5.32205e+06	1.74939e+06	4.60333e+06	1.04905	0.876639
1091		770.606	34.7417	C44 H85 O7 N1 P1	1.02224e+07	3.62297e+06	1.00459e+07	2.05843e+07	8.80207e+06	3.02034e+07	2.20964e+07	9.21876e+07	5.2207e+06	1.40739e+07	8.64623e+06	5.40542e+06	1.88715e+07	6.64078e+07	1.25359e+07	1.79847e+07	1.5672e+07	2.52437e+07	2.30444e+07	9.19999e+06	4.006e+06	7.95638e+06	0.950641	0.912448
1092		814.597	34.7454	C45 H85 O9 N1 P1	809356	112762	451154	1.11524e+06	686423	123100	428190	5.78269e+06	158263	279263	135075	22234.1	176697	1.97504e+06	266664	84396.5	64634.2	835014	159625	261041	38808.9	85129.1	1.88768	0.444352
1093		814.597	35.5935	C45 H85 O9 N1 P1	281437	193147	32535.2	771356	542615	1.38671e+06	2.0809e+06	766627	122983	14644.8	57894.7	104877	169984	649971	562948	2.09328e+06	1.03166e+06	1.50517e+06	40204.4	69670.4	19475.4	10848.5	0.755076	0.599009
1094		770.606	35.5403	C44 H85 O7 N1 P1	1.17942e+07	6.28876e+06	1.81986e+07	2.12012e+07	1.146e+07	4.41626e+07	4.71509e+07	7.64349e+07	7.58648e+06	693929	2.58521e+06	2.28759e+06	740440	1.44943e+07	1.6025e+07	4.46789e+07	2.39652e+07	2.8147e+07	1.7962e+06	2.3334e+06	1.83468e+06	1.42008e+06	1.28796	0.60182
1095	1	792.588	35.3704	C44 H84 O7 N1 P1 Na1	1.54465e+06	1.70692e+06	793083	1.55796e+06	1.10434e+06	4.83757e+06	1.25351e+06	9.54375e+06	2.2624e+06	156856	520931	88529.1	182760	950858	1.29113e+06	1.0053e+06	1.17043e+06	3.55633e+06	158239	32516.4	473545	60189.2	2.03376	0.231733
1096		808.562	35.5964	C44 H84 O7 N1 P1 K1	50796.8	145059	148826	1.93831e+06	1.6332e+06	1.40594e+06	2.13513e+06	938100	581889	184645	577832	373643	373304	248492	1.13185e+06	3.40549e+06	3.06154e+06	1.79911e+06	381488	331641	225461	816837	0.636736	0.333937
1097		814.597	36.652	C45 H85 O9 N1 P1	44015.3	31668.1	847346	77995.7	95583.4	1.13799e+06	3.16774e+06	229793	119309	67382.6	46558.1	14521.3	26647.8	65311.5	188796	1.00806e+06	23539.1	109953	485476	17457.3	56742.9	63954.2	2.02504	0.405609
1098		770.606	36.6651	C44 H85 O7 N1 P1	4.77083e+06	4.52425e+06	2.74172e+07	8.74894e+06	4.50182e+06	2.95473e+07	7.80747e+07	1.59669e+07	9.53686e+06	1.2965e+07	1.68763e+06	97045.3	2.60107e+06	3.79535e+06	1.79122e+07	6.51143e+07	5.95969e+06	1.39766e+07	4.18149e+07	2.66713e+06	2.43585e+06	1.41316e+06	0.89475	0.849063
1099	1	792.588	36.6226	C44 H84 O7 N1 P1 Na1	10399.5	45995.7	167465	18958.6	24877.3	185903	763630	100873	51352.6	37344.9	11196.3	3745.3	1053.27	0	307482	1.42412e+06	60639.9	102144	376910	22315.3	118929	37088.3	0.402107	0.334735
1100		826.56	33.2648	C45 H81 O10 N1 P1	7.0961e+07	7.92808e+07	8.13494e+07	9.69726e+07	5.61899e+07	1.82451e+08	1.28235e+08	1.75863e+08	4.9927e+07	1.45379e+06	2.068e+06	3.50427e+06	1.60996e+07	7.63744e+07	5.05923e+07	4.75014e+07	6.14343e+07	2.14694e+08	4.54112e+06	1.95719e+06	2.17219e+07	7.65063e+06	1.34394	0.513098
1101		804.551	33.2694	C44 H80 O8 N1 P1 Na1	5.07094e+07	4.71743e+07	4.66747e+07	5.56167e+07	3.93604e+07	9.60514e+07	7.45617e+07	8.37811e+07	3.33316e+07	1.63509e+06	2.3092e+07	1.89438e+07	372977	9.87551e+07	5.15993e+07	6.67389e+07	7.46474e+07	1.79544e+08	472291	2.17308e+07	94284.4	431349	0.800623	0.618494
1102		820.525	33.2772	C44 H80 O8 N1 P1 K1	1.79562e+08	1.76502e+08	2.14574e+08	3.05299e+08	1.96849e+08	5.13839e+08	3.84466e+08	3.52349e+08	1.26118e+08	102737	8.7249e+06	924562	382938	2.80341e+08	1.48857e+08	2.29113e+08	2.37934e+08	6.8868e+08	1.25309e+06	549340	298916	607644	1.07258	0.886206
1103		782.569	33.2241	C44 H81 O8 N1 P1	1.14783e+09	1.34128e+09	1.49738e+09	2.077e+09	1.12412e+09	4.6182e+09	2.88288e+09	4.2993e+09	1.02968e+09	9.82599e+08	9.9695e+08	1.24854e+09	9.8063e+08	1.82255e+09	1.03359e+09	1.48197e+09	1.63167e+09	4.47049e+09	8.26491e+08	1.9949e+09	4.26745e+08	5.55257e+08	1.17751	0.607796
1104	1	782.569	35.0018	C44 H81 O8 N1 P1	1.29148e+08	1.16792e+08	9.91244e+07	1.84614e+08	1.0857e+08	2.3886e+08	1.42384e+08	1.5721e+08	1.36485e+08	2.98888e+07	6.31884e+07	3.81579e+07	1.03386e+07	2.02618e+08	2.48308e+08	2.20842e+08	2.3167e+08	4.09998e+08	4.38562e+07	1.49623e+07	4.85601e+07	4.9291e+07	0.685082	0.303854
1105	1	782.569	37.0689	C44 H81 O8 N1 P1	100849	553787	519216	2.13663e+06	532945	2.30787e+06	2.15512e+06	6.0812e+06	744187	29340.2	112755	276367	15537	617624	633790	58952.1	437180	558388	104045	131267	63509	38894.7	4.07631	0.0812701
1106		812.581	34.6761	C45 H83 O9 N1 P1	7.38189e+06	2.43071e+06	3.70107e+06	6.88855e+06	7.93676e+06	1.18762e+07	6.1346e+06	4.64099e+07	3.78623e+06	195387	489027	421946	243795	2.65279e+07	7.78431e+06	1.22191e+07	5.87029e+06	1.43251e+07	145297	117705	352734	82162.9	1.00518	0.993242
1107		768.59	34.6299	C44 H83 O7 N1 P1	1.66034e+08	6.63148e+07	1.59886e+08	3.67689e+08	1.53209e+08	4.46937e+08	2.1017e+08	1.45529e+09	6.4522e+07	3.20372e+07	9.87624e+07	1.0864e+08	1.13538e+08	7.38603e+08	1.471e+08	3.00877e+08	2.46284e+08	4.42567e+08	4.395e+07	1.04204e+08	7.54464e+07	1.15613e+07	1.12937	0.818473
1108		790.572	34.7412	C44 H82 O7 N1 P1 Na1	2.66123e+06	354485	2.67732e+06	2.13372e+06	4.80905e+06	1.35972e+06	1.31299e+06	2.74207e+07	926631	4.66014e+07	320549	3.65554e+07	5.00831e+07	1.92515e+07	6.46608e+06	8.78305e+06	6.18349e+06	1.01045e+07	4.06383e+07	118056	5.14659e+07	296502	0.85612	0.779506
1109		806.546	34.6405	C44 H82 O7 N1 P1 K1	2.01638e+07	3.58812e+06	7.35917e+06	1.40317e+07	3.21228e+07	4.28692e+07	1.48793e+07	1.03494e+08	9.65452e+06	50261.1	178971	10555.7	204038	3.97126e+07	2.0673e+07	4.31612e+07	3.04265e+07	5.75245e+07	26905.7	6458.49	48220.7	104073	0.897897	0.843868
1110		768.59	35.8533	C44 H83 O7 N1 P1	2.10431e+06	528732	2.33013e+06	2.95667e+06	324775	1.36433e+06	1.98123e+06	2.83748e+06	296682	1.39603e+06	91125.3	700554	1.43609e+06	1.32055e+06	965240	1.32547e+06	526333	392272	91977.1	1.69509e+06	309033	196164	1.86196	0.0647024
1111		824.545	31.8489	C45 H79 O10 N1 P1	4.02981e+06	1.09523e+07	7.94754e+06	1.71794e+07	1.81419e+06	3.10981e+07	1.01374e+07	2.25493e+07	1.12824e+07	119556	1.41439e+06	92892	751068	6.62208e+06	1.08202e+07	9.30374e+06	1.9534e+06	3.63549e+07	372501	1.27701e+06	1.08713e+06	368435	1.21245	0.73532
1112		802.536	31.8167	C44 H78 O8 N1 P1 Na1	3.25525e+06	6.22767e+06	3.7412e+06	1.07346e+07	1.25138e+06	1.57548e+07	6.33511e+06	1.23591e+07	5.40137e+06	97034.8	2.43512e+06	244858	2.85776e+06	4.96854e+06	7.55639e+06	5.41099e+06	1.49469e+06	4.26954e+07	2.15224e+06	1.95299e+06	4.82464e+06	104187	0.687787	0.605159
1113		780.554	31.7986	C44 H79 O8 N1 P1	8.75087e+07	1.63495e+08	1.15519e+08	3.66999e+08	4.60679e+07	5.55736e+08	1.94832e+08	4.18878e+08	1.65144e+08	9.30803e+06	8.16618e+07	1.02938e+07	5.10813e+07	1.04373e+08	1.71964e+08	1.7605e+08	6.9456e+07	9.1333e+08	7.04799e+07	6.62569e+07	1.60451e+08	8.80383e+06	0.901198	0.856352
1114		818.51	31.8372	C44 H78 O8 N1 P1 K1	3.86241e+06	8.81727e+06	7.19739e+06	3.26286e+07	2.54887e+06	5.10111e+07	1.35249e+07	2.84365e+07	8.2445e+06	51584.4	687908	32555.1	106867	4.07691e+06	8.82246e+06	7.95986e+06	2.33433e+06	6.96719e+07	547946	117385	1.24478e+06	14386.1	1.14776	0.860024
1115		780.554	33.4148	C44 H79 O8 N1 P1	6.29112e+07	6.84315e+07	1.2153e+08	1.42079e+08	7.66714e+07	1.42485e+08	1.93051e+08	1.29041e+08	8.83366e+07	9.47392e+06	2.50469e+07	2.44776e+07	3.54548e+06	1.11602e+08	1.33566e+08	1.43046e+08	1.65535e+08	2.92657e+08	2.46151e+07	2.44814e+07	2.30476e+07	3.24273e+07	0.791391	0.533724
1116		780.554	34.9651	C44 H79 O8 N1 P1	211327	1.02872e+06	213534	813198	218326	1.37903e+06	291916	384273	969035	3.70867e+06	1.71619e+06	225180	420933	37250.1	256313	739384	301433	179286	1.0346e+06	132245	1.86041e+06	137517	1.71364	0.284853
1117		810.565	34.3088	C45 H81 O9 N1 P1	1.03462e+07	7.53883e+06	2.78312e+07	1.09072e+07	7.32401e+06	1.97493e+07	2.83288e+07	4.41149e+07	6.63726e+06	1.10445e+06	2.9197e+06	4.05994e+06	3.07537e+06	1.13888e+07	5.31022e+06	8.5172e+06	8.01413e+06	1.93524e+07	4.02713e+06	1.56839e+06	4.16385e+06	896232	1.90419	0.135222
1118		788.556	34.2938	C44 H80 O7 N1 P1 Na1	4.29486e+06	3.06279e+06	1.23414e+07	5.5521e+06	3.06905e+06	2.92221e+06	1.34075e+07	1.4913e+07	979950	1.00146e+06	1.13836e+06	238956	488114	9.60086e+06	3.74761e+06	5.07216e+06	6.19317e+06	1.51656e+07	602691	874819	952842	1.71892e+06	0.999326	0.998811
1119		766.575	34.2857	C44 H81 O7 N1 P1	1.64115e+08	1.20957e+08	4.19851e+08	2.4131e+08	1.40095e+08	4.24262e+08	5.1162e+08	1.16821e+09	1.0913e+08	5.93614e+07	9.45949e+07	3.18e+07	1.17391e+08	2.56505e+08	1.09624e+08	1.54424e+08	1.05026e+08	4.22163e+08	1.09025e+08	1.26814e+08	1.80887e+08	6.96359e+07	1.62582	0.268196
1120		804.53	34.3203	C44 H80 O7 N1 P1 K1	1.12168e+07	7.70136e+06	3.49625e+07	4.87201e+07	1.39409e+07	7.14587e+07	8.07044e+07	1.25127e+08	8.76213e+06	373040	366043	437285	122605	2.43468e+07	1.05854e+07	2.00111e+07	1.9084e+07	2.34247e+07	625298	138148	222146	386982	2.82944	0.103155
1121		766.575	37.0102	C44 H81 O7 N1 P1	60491.9	71163.8	21906.1	505719	197991	344904	202543	2.52324e+06	98047	5.36465e+06	2.30142e+06	4.20062e+06	1.13398e+06	267465	75737.8	71841.5	137249	167986	181537	1.84159e+06	1.02555e+06	496685	2.76341	0.134265
1122		822.529	29.9333	C45 H77 O10 N1 P1	29537.1	19288.3	83111.7	65793.3	23162.8	76335.5	29125.4	70102.6	126911	21619.5	126668	21506.8	42178.4	56312.9	79068.9	50518.6	18545.1	142708	78234.5	11278.4	26555	10852.4	1.07385	0.830567
1123		778.538	29.9781	C44 H77 O8 N1 P1	178904	361302	1.22027e+06	4.50512e+06	192161	556282	327305	749257	2.31503e+06	1.99443e+06	1.18248e+06	523237	147669	1.18146e+07	1.11302e+06	606068	520848	1.32836e+06	38077.7	51655.7	3316.22	15802	0.636972	0.646459
1124	1	778.538	32.3275	C44 H77 O8 N1 P1	1.06944e+06	378510	696466	1.59112e+06	168219	3.23804e+06	2.47531e+06	469322	415119	162142	75528.9	411032	87717.6	3.34137e+06	2.26903e+06	660031	3.85068e+06	2.57316e+06	27136.5	15121.1	393092	67053.1	0.589553	0.321347
1125	1	778.538	34.6376	C44 H77 O8 N1 P1	280762	282997	188266	1.77755e+06	202278	7.39924e+06	311976	5.71739e+06	1.09094e+06	430448	46596.1	526921	389682	2.15695e+06	904639	1.89405e+06	1.00149e+06	2.60981e+06	90479.4	199453	148260	1.25958e+06	1.25752	0.688328
1126		808.55	32.9875	C45 H79 O9 N1 P1	520700	399398	2.36948e+06	1.23469e+06	334735	2.12571e+06	2.55669e+06	4.87071e+06	1.28762e+06	38579.9	86003.5	40758.6	394275	364494	815230	1.04693e+06	283121	3.83178e+06	33567	19223.1	182283	20754.3	1.7062	0.370304
1127		764.559	32.918	C44 H79 O7 N1 P1	9.76697e+06	4.57725e+06	3.69827e+07	2.92135e+07	6.45642e+06	4.6704e+07	4.80269e+07	8.83447e+07	1.72577e+07	53310	1.11513e+07	1.72212e+06	1.34453e+07	9.01871e+06	1.65924e+07	2.65511e+07	5.0767e+06	8.7115e+07	2.1144e+06	983015	5.5055e+07	4.34474e+06	1.04993	0.925637
1128		786.541	32.9925	C44 H78 O7 N1 P1 Na1	46799.3	204753	363615	141124	84289.6	1.02792e+06	611858	1.49262e+06	207542	45512.7	60648	201187	176938	138856	249481	784802	135188	2.44562e+06	279601	92332	106011	720259	0.652137	0.507862
1129		802.515	33.049	C44 H78 O7 N1 P1 K1	333224	191442	3.3738e+06	4.72058e+06	514284	9.51816e+06	8.03595e+06	6.26802e+06	1.20487e+06	14589.4	8050.42	26606.8	108688	264521	1.50581e+06	3.19554e+06	416188	1.08646e+07	200838	57991.4	56178.9	2435.55	1.43436	0.603943
1130		764.559	35.9669	C44 H79 O7 N1 P1	883531	301080	335725	2.25345e+06	492006	3.14367e+06	171044	2.50392e+06	2.04193e+06	1.13848e+07	3.88729e+06	3.07374e+06	2.71533e+06	464590	235797	410402	716127	1.09152e+06	4.86773e+06	3.226e+06	6.01619e+06	2.37125e+06	1.18435	0.71684
1131	1	776.522	30.8504	C44 H75 O8 N1 P1	245907	66330	235683	972278	95192.5	1.40492e+06	655985	890154	292683	39173.5	40329.1	43704.7	13328.4	1.22741e+06	645373	301222	552367	1.26309e+06	106566	7261.23	51889.7	7259.89	0.830893	0.712491
1132	1	776.522	32.5736	C44 H75 O8 N1 P1	87068	60025.2	0	96363.4	0.283007	607170	44476.1	1.3147e+06	158131	103492	30324.8	55346.2	121681	0	0	197980	0	360837	152983	32166.2	101160	0	2.19439	0.323969
1133		762.543	34.4972	C44 H77 O7 N1 P1	89467.2	81458.2	87163.6	25166.6	22465.9	46231.9	123438	112077	37637.6	202334	1.05839e+06	492095	1.17711e+06	45308.2	12249.7	69547.9	28954.4	101233	1.69236e+06	838922	922625	445008	0.592169	0.413556
1134		762.543	35.6058	C44 H77 O7 N1 P1	2.39775e+06	3.55679e+06	2.31423e+06	6.1073e+06	2.12159e+06	1.36839e+07	1.06362e+07	1.53874e+07	9.10805e+06	1.09202e+07	272589	79645.1	5.00718e+06	825573	1.4585e+06	5.36549e+06	2.19382e+06	6.60106e+06	4.39919e+06	5.65447e+06	389221	3.41269e+06	1.86427	0.0888036
1135		804.648	39.2599	C45 H91 O8 N1 P1	38197.2	36227.5	15757.7	111528	31393.1	77341.7	35525.3	129713	41289.8	273609	61520.6	5614.44	18629.5	12827.3	85201.4	108862	13765.5	68731.5	96491.2	7189.25	23824.1	9798.75	1.42187	0.42124
1136		790.668	40.5993	C45 H93 O7 N1 P1	0	0	0	61871.7	4.72072	125316	144827	1.67946e+06	37054.9	18628.6	8098.34	12191.7	5972.94	41372	40919	79453.5	39861.4	36071.3	982.394	0	0	6891.59	5.90221	0.314897
1137		846.623	35.9238	C46 H89 O10 N1 P1	0	0	0	0.185467	3071	1.98855	6976.5	886515	60115.5	80675.7	8613.3	5152.91	4490.34	0	1.22425	136474	0	23536.2	9455.28	4988.84	8700.39	4398.75	3.89651	0.397823
1138	1	802.632	35.9999	C45 H89 O8 N1 P1	33088	153628	148868	1.1655e+06	147154	1.51787e+06	386528	2.8892e+07	2.80987e+06	3.1006e+06	391212	33859.6	456266	153683	82026.7	7.33496e+06	28114.3	1.5943e+06	1.80341e+06	205928	834939	382448	2.18713	0.489072
1139		846.623	37.6374	C46 H89 O10 N1 P1	25500	20977.2	5717.59	20515.8	73746	52125.6	1499.99	35948.7	23624.7	282477	48839.1	5903	5918.33	20308.7	40037.4	59583.4	11404.5	55994.9	92282	21970.7	16246.8	29985.6	1.19983	0.734121
1140	1	802.632	37.6981	C45 H89 O8 N1 P1	143319	416020	109911	2.9415e+06	495385	8.23429e+06	32884.7	298744	1.1184e+06	2.58319e+07	2.87497e+06	113840	3.84006e+06	168200	335409	153494	57727.5	2.30817e+06	2.10039e+06	268575	1.09243e+06	1.36935e+06	4.09468	0.198103
1141		802.632	40.8501	C45 H89 O8 N1 P1	982594	487751	938275	1.53049e+06	606455	2.47209e+06	1.08388e+06	272716	836851	4.03499e+06	1.44765e+06	743463	1.76569e+06	565871	686822	1.14214e+06	734286	2.26139e+06	3.13998e+06	779844	5.72384e+06	1.27109e+06	0.73042	0.453958
1142		844.607	36.2844	C46 H87 O10 N1 P1	50202.8	80501.3	143153	684060	139058	916013	169420	1.42785e+06	171953	298781	59726.7	66670.3	25252.6	193932	140494	646348	119049	160968	257652	10314.2	69532.3	42063	1.78638	0.299028
1143	1	800.616	36.3004	C45 H87 O8 N1 P1	8.64407e+06	3.21685e+06	3.78101e+06	1.23707e+07	3.08487e+06	5.90039e+07	2.57686e+06	6.13494e+07	3.69943e+06	1.25397e+07	310092	1.66378e+06	3.80563e+06	3.80894e+06	3.01138e+06	7.72338e+06	3.77723e+06	1.13548e+07	818529	1.87098e+06	198861	7672.52	3.74183	0.120311
1144	1	800.616	39.308	C45 H87 O8 N1 P1	1.73712e+06	1.071e+06	881079	3.97411e+06	1.56919e+06	4.07261e+06	711779	4.30184e+06	1.067e+06	236754	2.69851e+06	1.0312e+06	8.63471e+06	988267	1.09965e+06	1.75454e+06	857901	1.83565e+06	436015	2.31839e+06	1.80396e+06	1.89444e+06	1.70491	0.1526
1145		786.637	41.5394	C45 H89 O7 N1 P1	81824.2	392120	232903	820293	72723.2	203401	475527	707472	266890	674131	371652	170262	365930	287588	91753	953503	381055	146213	761817	174832	1.07373e+06	760181	0.722874	0.333133
1146		842.592	34.6599	C46 H85 O10 N1 P1	9676.44	0	0	38154.5	5676.2	132730	0	42262.9	32065.6	65233.9	93273	81115.6	40483.3	0	173410	195895	35473.9	56219.2	23165.2	19164.4	33031.2	94452.8	0.59338	0.296873
1147		798.601	38.3418	C45 H85 O8 N1 P1	193428	26916.6	404538	137969	29750.2	201177	82762.5	286676	55545.4	2.79382e+06	1.33929e+06	1.37167e+06	247541	128277	225618	146461	55223.7	184419	1.51916e+06	868487	5.6598e+06	462220	0.536733	0.474317
1148		784.621	40.3179	C45 H87 O7 N1 P1	21114.3	489031	256758	1.27486e+06	512153	1.83065e+06	699496	2.41843e+06	361542	438701	1.4677e+06	277570	8046.2	200136	252183	4.95966e+06	630052	588038	783259	828497	696909	588035	0.730771	0.604625
1149		840.576	34.2009	C46 H83 O10 N1 P1	39710	143766	122103	127504	32168	135508	40366.6	276696	146483	576111	128689	330743	300317	67410.6	12553.7	43253.2	90984.7	105675	152726	577951	146407	31740.9	1.35236	0.50962
1150		796.585	34.2157	C45 H83 O8 N1 P1	1.27961e+06	1.65935e+06	3.9274e+06	2.26359e+07	2.12235e+06	1.46262e+07	1.55679e+06	2.57933e+07	1.08858e+06	3.69234e+07	1.48942e+07	1.08902e+07	1.57082e+07	3.95073e+06	9.46294e+06	1.97377e+07	728230	4.8349e+07	1.55266e+07	2.31129e+07	1.33505e+07	7.86952e+06	0.745989	0.491613
1151		796.585	35.963	C45 H83 O8 N1 P1	164485	85513.4	208801	54999.6	38086	436338	1.5076e+06	194868	291132	4.79435e+06	2.26199e+06	1.22535e+06	1.78587e+06	167429	672041	1.76133e+06	73381.1	3.12512e+06	5.96333e+06	2.10818e+06	3.85421e+06	2.50477e+06	0.446578	0.11526
1152		838.56	32.4631	C46 H81 O10 N1 P1	67931	28000.2	66657.4	649349	78587.2	600565	300291	2.30488e+06	312480	12340.1	114018	32090.1	10491.1	71466.3	204752	295167	34981.1	864182	4565.76	16861.8	73422	7100.47	2.01537	0.379018
1153		794.569	32.4682	C45 H81 O8 N1 P1	4.06425e+06	677563	1.50659e+06	1.94624e+07	3.04567e+06	3.10641e+07	1.04054e+07	6.81029e+07	2.04021e+06	9.5983e+06	1.30977e+06	207256	371328	6.27918e+06	3.45805e+06	5.79681e+06	1.25085e+06	2.69161e+07	922806	188384	1.83565e+06	11635.5	2.25315	0.296385
1154		794.569	34.2551	C45 H81 O8 N1 P1	65572	59478.9	273947	253681	74435.2	707565	280108	3.50256e+06	144488	1.16625e+06	111302	584622	1.36173e+06	82459.7	567921	171583	329673	1.40126e+06	3.64879e+06	368699	1.41756e+06	137764	0.731501	0.610178
1155		780.59	35.1321	C45 H83 O7 N1 P1	1.37305e+06	1.76907e+06	7.14516e+06	1.1988e+06	1.14733e+06	5.32022e+06	1.42993e+06	5.64102e+07	1.04225e+06	1.13326e+07	8.20787e+06	234070	2.1335e+06	3.57602e+06	845499	305620	788395	570823	5.89669e+06	2.90603e+06	3.01671e+06	2.71702e+06	3.31484	0.23198
1156		836.545	31.8564	C46 H79 O10 N1 P1	42702.3	98622.6	43451.2	62399.5	10545.3	170239	154454	666771	166950	10399.3	48065.9	131980	2288.05	17820.7	48045.6	63017.7	32968	195918	3704.88	6668.64	64495.4	38425.7	2.3645	0.189244
1157	1	792.554	31.6822	C45 H79 O8 N1 P1	595238	843026	317798	1.46174e+06	658725	8.34706e+06	2.8548e+06	8.20425e+06	1.46943e+06	442664	164819	20970.5	2.00886e+06	357113	1.30268e+06	912423	997146	5.55843e+06	69531.8	933159	88122.5	10179.6	1.85378	0.333029
1158	1	792.554	35.397	C45 H79 O8 N1 P1	2.18827e+06	3.59276e+06	3.28599e+06	7.47567e+06	5.20674e+06	8.92901e+06	960657	6.60918e+06	2.08898e+06	1.3385e+08	4.75122e+07	2.06306e+07	7.22496e+07	1.86308e+06	630143	631665	3.54222e+06	1.73988e+06	9.15155e+07	5.36949e+07	7.5014e+07	3.73836e+07	0.818697	0.744944
1159		818.663	40.3182	C46 H93 O8 N1 P1	394315	238581	138663	899937	105990	995826	579990	947345	199567	105129	403964	104581	39956	234033	1.18823e+06	1.3354e+06	232642	689150	73429.3	63907.2	407309	42627.7	0.836249	0.689764
1160		804.684	41.4063	C46 H95 O7 N1 P1	521043	218268	136120	1.18286e+06	256993	2.10045e+06	1.80361e+06	7.17104e+06	123517	119694	69798.6	31833.5	23191.6	551287	294645	8.03821e+06	508107	427234	175235	28236.4	15620.4	47645.7	0.944364	0.952326
1161		860.639	38.7925	C47 H91 O10 N1 P1	1.06158e+06	814564	786038	1.51598e+06	401190	5.26095e+06	109685	2.13065e+06	926988	823147	79883.1	28365.4	67586.8	436799	29827.9	1.26153e+06	413172	1.05821e+06	496147	31198.2	74142.9	71249	2.50418	0.141195
1162		816.648	38.7627	C46 H91 O8 N1 P1	1.39668e+07	1.14829e+07	7.96317e+06	2.45609e+07	7.23128e+06	6.40697e+07	9.55472e+06	3.66085e+07	1.43055e+07	1.1908e+07	1.38024e+06	1.50572e+06	545274	8.03382e+06	6.94386e+06	2.97604e+07	3.96055e+06	1.83287e+07	3.55231e+07	1.91436e+06	1.08324e+07	1.23241e+06	1.21841	0.662448
1163		802.668	39.7789	C46 H93 O7 N1 P1	118247	1.43681e+06	4.52825e+06	8.95577e+06	2.24893e+06	9.10859e+06	4.47484e+06	2.44715e+07	331310	136644	84550.6	105465	97611.9	2.4781e+06	111565	1.28599e+07	3.39324e+06	582030	518526	335450	182150	3.14378e+06	1.64532	0.477785
1164		858.623	37.2192	C47 H89 O10 N1 P1	6.24895e+06	2.86746e+06	431041	1.44583e+06	2.44425e+06	2.33981e+07	958470	1.40019e+07	364722	422164	108553	1.38149e+06	170231	2.33264e+06	6.26047e+06	7.59237e+06	598112	5.15669e+06	443973	164645	336929	2.58858e+06	1.47414	0.539042
1165		814.632	37.2381	C46 H89 O8 N1 P1	8.41492e+07	4.41633e+07	4.21334e+07	1.11168e+08	3.92957e+07	2.80095e+08	6.04336e+07	2.64901e+08	4.16305e+07	1.90462e+07	2.73922e+07	1.24849e+07	2.18098e+07	4.12681e+07	5.74602e+07	7.33624e+07	4.76414e+07	9.82649e+07	1.20473e+08	1.15426e+06	1.02644e+07	4.95515e+07	1.45368	0.378689
1166		836.614	37.2116	C46 H88 O8 N1 P1 Na1	1.09085e+06	244378	239529	873150	531812	1.70481e+07	2.79543e+06	2.45994e+06	130925	1.69441e+06	1.20379e+06	103076	844323	1.64686e+06	5.53641e+06	2.45492e+06	663509	1.45475e+06	356411	890485	386128	1.63827e+06	1.34796	0.676077
1167		852.588	37.2059	C46 H88 O8 N1 P1 K1	4.69408e+06	3.35423e+06	2.24973e+06	2.42085e+07	5.20363e+06	5.58539e+07	6.09649e+06	2.00095e+07	1.02559e+06	303313	140853	107568	111860	4.4088e+06	8.91411e+06	7.15942e+06	1.78841e+06	1.3728e+07	142922	84864.9	20765.7	369843	2.33231	0.267468
1168		800.653	38.5842	C46 H91 O7 N1 P1	400148	245027	316427	871160	449374	4.21397e+06	296869	5.1574e+06	99779.3	1.77151e+07	2.57742e+06	1.06251e+07	3.0385e+06	7.45111e+06	1.38536e+06	4.54995e+07	284627	939822	8.46656e+06	1.41593e+06	677783	1.4802e+06	0.471156	0.452177
1169		800.653	39.6834	C46 H91 O7 N1 P1	305062	154693	357322	420106	111834	1.54297e+06	586427	1.2171e+06	133222	152527	31934.2	3695.51	3199.8	155489	303354	6.7493e+06	75579	452257	453972	10837.9	289633	60852.7	0.406424	0.465898
1170	1	834.598	35.0911	C46 H86 O8 N1 P1 Na1	9.29593e+07	1.73484e+08	7.79328e+07	1.91858e+08	7.75363e+07	5.32599e+08	1.20854e+08	4.4948e+08	1.25905e+08	1.25663e+08	1.1092e+08	3.31933e+07	8.7386e+07	5.54294e+07	1.15029e+08	2.06347e+08	8.76288e+07	1.77948e+08	1.018e+08	7.35236e+07	7.13287e+07	3.65813e+07	1.6453	0.163647
1171	1	856.607	35.352	C47 H87 O10 N1 P1	36951.1	73149.6	0	400387	407111	552734	127102	186763	117811	162251	1.72506e+06	1.08023e+06	1.03052e+06	671647	402019	957775	1.15062e+06	2.24553e+06	11299.2	423427	815531	179125	0.595695	0.263674
1172		812.616	35.3873	C46 H87 O8 N1 P1	7.30693e+06	126569	98753	4.6485e+07	1.73128e+07	2.58096e+07	1.94254e+07	3.17709e+07	8.78319e+06	6.77081e+07	6.57066e+07	4.54264e+07	5.93866e+07	3.00203e+07	2.6392e+07	4.66053e+07	1.70287e+07	9.68006e+07	4.99774e+07	1.4625e+07	5.53079e+07	4.16496e+06	0.802827	0.526824
1173		850.572	35.4238	C46 H86 O8 N1 P1 K1	7.70781e+06	8.90018e+06	112351	2.31477e+07	1.79363e+07	3.45519e+07	1.58722e+07	1.65867e+07	42701.9	217453	173689	125227	172015	1.01658e+07	4.80747e+06	9.03065e+06	1.82118e+07	1.64784e+07	223610	246824	304888	221443	1.45611	0.450079
1174	1	856.607	36.2947	C47 H87 O10 N1 P1	8.21806e+06	6.46853e+06	1.23752e+07	1.05357e+07	7.74825e+06	2.45919e+07	1.016e+07	2.10667e+07	5.93045e+06	293170	804146	349019	281755	4.09053e+06	6.51582e+06	8.57262e+06	1.51547e+07	1.74621e+07	1.28748e+06	1.4134e+06	3.1745e+06	312435	1.29931	0.523875
1175	1	834.598	36.268	C46 H86 O8 N1 P1 Na1	4.8288e+06	4.14561e+06	7.01288e+06	6.21834e+06	3.32716e+06	1.41888e+07	6.79703e+06	8.85573e+06	3.06244e+06	1.33182e+06	808107	2.44907e+06	185281	1.81349e+06	4.78981e+06	3.60002e+06	1.27985e+07	1.01453e+07	709105	2.31336e+06	5.09243e+06	1.76409e+06	1.01709	0.962961
1176		850.572	36.2675	C46 H86 O8 N1 P1 K1	1.3002e+07	1.13226e+07	2.52434e+07	4.56204e+07	2.28932e+07	1.45893e+08	3.52947e+07	4.72808e+07	7.78851e+06	64099	302009	532766	245753	7.95066e+06	1.66813e+07	1.62402e+07	4.41188e+07	6.06722e+07	813766	76538.4	1.31576e+06	200726	1.66208	0.416774
1177		812.616	36.2499	C46 H87 O8 N1 P1	1.13513e+08	9.73171e+07	1.73102e+08	1.94079e+08	1.35311e+08	6.44613e+08	2.2392e+08	4.42509e+08	6.7467e+07	5.57178e+07	5.10832e+07	9.14685e+07	6.62188e+07	8.10893e+07	9.97437e+07	2.12791e+08	3.26866e+08	3.61914e+08	2.11536e+07	8.55905e+07	1.96691e+07	6.18124e+07	1.28385	0.542436
1178		798.637	36.8802	C46 H89 O7 N1 P1	1.1642e+06	999839	1.58923e+06	503733	222037	190517	7.28228e+06	7.99454e+06	1.50896e+06	1.71399e+06	692310	574594	69079.6	612961	221300	9.55809e+06	1.71932e+06	658012	246047	378774	1.02749e+06	856671	1.11039	0.880916
1179		798.637	38.306	C46 H89 O7 N1 P1	9819.93	39471.2	284236	90246.1	130904	510125	547501	628967	59182	243630	46328.9	101436	66927.4	826203	77642.3	2.07485e+06	18863.4	1.61148e+06	279079	42232.6	357853	222655	0.346574	0.15327
1180	1	810.601	32.1442	C46 H85 O8 N1 P1	44099.5	120942	186053	405284	19647.6	153054	993123	7.61427e+06	37210.5	45070.5	17023.5	106333	49373.8	414079	48345.5	300532	6586.77	669751	167965	45132.9	96962.5	45304.4	3.77716	0.358926
1181		854.592	35.457	C47 H85 O10 N1 P1	5.71245e+07	5.86757e+07	4.6021e+07	5.77466e+07	5.70339e+07	1.09293e+08	4.63694e+07	1.0569e+08	3.63737e+07	1.27125e+07	3.24825e+06	1.35685e+07	1.12982e+07	3.62099e+07	2.59099e+07	3.71213e+07	5.3173e+07	6.73486e+07	1.05745e+07	1.38848e+07	1.34103e+06	499841	1.73076	0.113267
1182		832.583	35.4477	C46 H84 O8 N1 P1 Na1	3.41503e+07	3.61567e+07	2.77912e+07	3.71671e+07	3.63781e+07	6.15154e+07	2.54105e+07	5.22831e+07	2.28659e+07	6.9468e+06	884510	6.16986e+06	7.05168e+06	3.37273e+07	2.51243e+07	3.78803e+07	5.6506e+07	7.07844e+07	4.39e+06	424652	4.43503e+06	5.49758e+06	1.02865	0.939793
1183		848.557	35.4528	C46 H84 O8 N1 P1 K1	1.54153e+08	1.82969e+08	1.52253e+08	2.88875e+08	2.36683e+08	3.84253e+08	2.34342e+08	2.82404e+08	1.09032e+08	2.96199e+06	566159	2.95459e+06	1.76846e+06	1.2121e+08	9.4784e+07	1.57893e+08	2.19555e+08	2.70746e+08	1.93079e+06	4.24577e+06	2.59089e+06	1.08705e+06	1.61046	0.244629
1184		810.601	35.4436	C46 H85 O8 N1 P1	9.23484e+08	1.07575e+09	9.20365e+08	1.41432e+09	1.06455e+09	2.90376e+09	1.01986e+09	2.75201e+09	6.63378e+08	5.19591e+08	2.15743e+08	3.50678e+08	4.29439e+08	6.95993e+08	4.99834e+08	8.51957e+08	1.13295e+09	1.47314e+09	4.28394e+08	6.00243e+08	2.75956e+08	2.39808e+08	1.59196	0.147533
1185	1	810.601	37.03	C46 H85 O8 N1 P1	3.10623e+07	2.86641e+07	2.94545e+07	6.50042e+07	2.71883e+07	1.07427e+08	3.09551e+07	5.55064e+07	4.24995e+07	4.33168e+07	1.24435e+07	1.33282e+07	1.0264e+07	2.36663e+07	4.66841e+07	5.82069e+07	3.70812e+07	7.66938e+07	4.38629e+07	8.1777e+06	1.47164e+07	1.87794e+07	1.04968	0.86411
1186		810.601	38.8864	C46 H85 O8 N1 P1	110745	245971	143997	204333	133854	35409.3	908954	344414	286938	201878	69106.1	49093.4	46333.8	49409.7	144460	91111.2	307393	48227.6	169490	55738.7	29835.8	28681.8	2.0829	0.134862
1187		796.621	34.7043	C46 H87 O7 N1 P1	23849.1	24566.7	66824.8	3.61063e+07	18659.3	3.6984e+07	2.41508e+07	1.79178e+08	39127.1	9.8364e+06	1.40668e+07	1.11647e+07	1.93284e+07	7.89771e+07	6.83784e+06	182836	4.27447e+06	2.73582e+07	1.1754e+07	1.42262e+07	6.41081e+06	4.97425e+06	1.4784	0.604246
1188		840.612	36.2405	C47 H87 O9 N1 P1	875456	118674	291175	788291	272780	373704	611454	4.60833e+06	134113	86826	72791	53396.5	19626.2	298275	99243.2	702151	735208	868038	101490	29583.8	31572.8	57043.3	1.96767	0.39551
1189	1	796.621	36.203	C46 H87 O7 N1 P1	1.08703e+07	1.36388e+06	9.53792e+06	1.78395e+07	8.69205e+06	2.87119e+07	8.23158e+06	1.04662e+08	2.47458e+06	1.87024e+06	1.56011e+06	4.7067e+06	2.63588e+06	1.78087e+07	5.35954e+06	1.67485e+07	1.51358e+07	1.7335e+07	1.06423e+06	3.85195e+06	263500	666613	1.79778	0.409044
1190		834.577	36.225	C46 H86 O7 N1 P1 K1	699891	588574	1.72688e+06	2.90598e+06	1.16436e+06	2.81754e+06	1.93958e+06	9.27658e+06	200564	235115	26194.2	182321	219721	1.51742e+06	511610	1.96308e+06	33531.4	1.90322e+06	150238	113144	405852	210451	2.23531	0.225696
1191		840.612	37.1897	C47 H87 O9 N1 P1	65175.9	152534	353621	54377.1	116610	395157	1.29554e+06	565630	26621.2	25118.8	29383.3	18050.5	23464.1	745728	49410.8	829076	84603.4	69232	108008	6564.82	80594.1	46743.3	1.06977	0.916225
1192	1	796.621	37.1197	C46 H87 O7 N1 P1	5.19868e+06	1.92111e+06	387152	9.12128e+06	3.51731e+06	1.73543e+07	2.34825e+07	3.54308e+07	5.06369e+06	2.43089e+06	609268	846235	71150.6	1.79402e+07	6.05918e+06	6.98452e+06	5.39168e+06	1.1838e+07	1.12043e+07	203246	1.08631e+07	1.44592e+06	1.01478	0.973689
1193		852.576	33.591	C47 H83 O10 N1 P1	2.69782e+07	2.19855e+07	1.29151e+07	3.03509e+07	2.40138e+07	6.67486e+07	2.42665e+07	9.03587e+07	1.60227e+07	478858	7.9733e+06	75836	685993	3.16496e+07	1.96547e+07	2.76072e+07	1.98287e+07	5.5016e+07	85813.8	1.23957e+06	281439	1.0418e+06	1.42907	0.449461
1194		830.567	33.5785	C46 H82 O8 N1 P1 Na1	1.49578e+07	1.10268e+07	7.09079e+06	5.86034e+06	1.42216e+07	3.21752e+07	1.08658e+07	3.28857e+07	8.77679e+06	250603	963402	550544	3.07066e+06	3.25198e+07	1.93092e+07	2.62551e+07	2.23353e+07	4.97305e+07	52319.8	695220	12148.9	117364	0.654119	0.400935
1195		808.585	33.5375	C46 H83 O8 N1 P1	4.26956e+08	4.27949e+08	3.66024e+08	7.78727e+08	4.53149e+08	2.06175e+09	6.46929e+08	2.69742e+09	2.99401e+08	3.50317e+08	3.45402e+07	2.21219e+07	3.65105e+08	6.81901e+08	3.9533e+08	6.27608e+08	4.50891e+08	1.47569e+09	3.2396e+08	3.65743e+08	3.14601e+08	1.66353e+08	1.28748	0.553329
1196		846.541	33.5801	C46 H82 O8 N1 P1 K1	5.02643e+07	5.81057e+07	4.71607e+07	1.31047e+08	7.93234e+07	2.33706e+08	8.95013e+07	1.57918e+08	4.03997e+07	2.10454e+06	177161	116593	471849	1.08777e+08	6.23365e+07	1.00424e+08	6.46119e+07	2.08817e+08	816248	2.31671e+06	244838	122624	1.12379	0.808673
1197		808.585	35.3888	C46 H83 O8 N1 P1	2.41265e+07	1.79706e+07	1.39108e+07	3.29413e+07	2.00951e+07	6.83671e+07	1.709e+07	6.13409e+07	1.15908e+07	1.85084e+07	2.54896e+07	1.32715e+07	1.93437e+07	4.33336e+07	5.75353e+07	4.56408e+07	2.59132e+07	5.69384e+07	2.14266e+07	1.76069e+07	2.00038e+07	2.53623e+07	0.759132	0.265573
1198	1	838.597	34.8906	C47 H85 O9 N1 P1	7.29152e+06	3.13024e+06	4.41301e+06	1.17056e+07	8.31155e+06	1.15792e+07	7.98974e+06	5.91309e+07	3.25221e+06	21286.4	2.80468e+06	23149.1	104997	3.19574e+07	5.93844e+06	1.0245e+07	6.94916e+06	5.72033e+06	51509.5	103663	29354.4	90990.5	1.35726	0.663134
1199	1	838.597	36.153	C47 H85 O9 N1 P1	278746	242870	101722	132959	21788.9	357860	340119	723726	43159.8	773588	795620	64065.7	97384.5	37436.8	65893.2	88217.2	32544.7	171089	1.35651e+06	222579	357561	305036	1.04327	0.937778
1200		794.606	36.0688	C46 H85 O7 N1 P1	3.61132e+06	4.97491e+06	6.57567e+06	7.63591e+06	3.90185e+06	1.84797e+07	1.04398e+07	5.51154e+07	4.33105e+06	2.60255e+07	2.10771e+07	3.96701e+06	5.64318e+06	2.09219e+06	1.6345e+06	4.19185e+06	6.6924e+06	6.34554e+06	3.95092e+07	3.13047e+06	1.36882e+07	1.54559e+07	1.28233	0.615091
1201		816.588	36.1214	C46 H84 O7 N1 P1 Na1	198125	248922	117114	394800	945714	1.42439e+06	1.44462e+06	5.78554e+06	344470	452993	634124	69238.4	283408	77584.1	329319	193652	259361	1.02547e+06	924910	168106	96342.1	254633	2.56669	0.207808
1202		832.562	36.1424	C46 H84 O7 N1 P1 K1	117340	131028	292964	682180	547480	788913	504974	1.65501e+06	92692.4	102951	75636.2	68703	108549	146110	5627.27	773231	34824.5	228186	190447	66369.6	42399.4	35911.8	2.34924	0.142738
1203		850.56	32.8344	C47 H81 O10 N1 P1	1.1766e+07	2.65319e+07	65668.6	2.26095e+07	8.69469e+06	6.1844e+07	2.48183e+07	6.60209e+07	1.72519e+07	2.64447e+06	7.47179e+06	642286	3.53017e+06	1.09026e+07	1.58074e+07	1.69272e+07	1.10193e+07	4.05667e+07	3.4478e+06	5.00162e+06	4.60625e+06	3.76669e+06	1.56875	0.335882
1204		828.551	32.6587	C46 H80 O8 N1 P1 Na1	134179	1.01095e+06	1.80545e+06	2.59885e+06	731767	233596	1.24065e+07	787547	3.27747e+06	851880	5.23483e+06	1.20259e+06	3.96823e+06	77309.7	2.23332e+06	422752	102483	1.40131e+06	2.52736e+06	4.24211e+06	3.478e+06	1.82643e+06	1.45345	0.441244
1205		844.525	32.8193	C46 H80 O8 N1 P1 K1	8.04536e+06	4.90108e+07	2.02532e+07	1.01754e+08	1.60651e+07	2.69535e+08	7.94684e+07	1.55936e+08	3.09315e+07	1.45777e+06	1.29343e+06	513276	2.0623e+06	1.91349e+07	3.77845e+07	1.74031e+07	369737	1.31891e+08	1.28992e+06	1.04024e+06	1.15353e+06	305592	2.42315	0.220547
1206		806.569	32.8225	C46 H81 O8 N1 P1	1.96338e+08	3.81135e+08	1.39835e+08	5.30729e+08	1.44088e+08	1.47613e+09	4.29884e+08	1.06087e+09	2.62552e+08	1.93333e+08	2.12263e+08	7.75008e+07	2.65184e+08	2.15825e+08	3.06905e+08	3.39589e+08	2.09254e+08	7.90877e+08	2.09356e+08	2.05077e+08	1.30498e+08	8.5716e+07	1.49115	0.318741
1207		806.569	33.7855	C46 H81 O8 N1 P1	9.85628e+06	1.07113e+07	2.92976e+07	2.78747e+07	2.02303e+07	7.02128e+07	2.93546e+07	1.04057e+08	1.40201e+07	8.11352e+06	7.43534e+06	1.24754e+07	5.82845e+06	2.09971e+07	3.33906e+07	3.27949e+07	1.9836e+07	4.49071e+07	4.96342e+06	5.38175e+06	1.49781e+07	6.57666e+06	1.31613	0.495823
1208		836.581	34.3196	C47 H83 O9 N1 P1	1.03771e+06	423838	801041	2.05491e+06	723733	4.06326e+06	1.53736e+06	1.54919e+07	865526	1.24073e+06	3.31528e+06	748162	938280	1.51954e+06	1.44089e+06	2.22924e+06	690575	2.76974e+06	1.98348e+06	959652	1.54042e+06	1.30528e+06	1.59386	0.418092
1209	1	792.59	34.3269	C46 H83 O7 N1 P1	1.61503e+07	7.44123e+06	1.45628e+07	4.98951e+07	1.20641e+07	1.01064e+08	3.17097e+07	3.47267e+08	1.27488e+07	4.58251e+07	7.76087e+07	2.46122e+07	5.27858e+07	3.60708e+07	2.94127e+07	4.71182e+07	1.37222e+07	6.11702e+07	7.36786e+07	4.80536e+07	7.79791e+07	5.25851e+07	1.24948	0.646689
1210		830.546	34.3174	C46 H82 O7 N1 P1 K1	1.14009e+06	208694	970742	8.73056e+06	1.14449e+06	1.75174e+07	5.93244e+06	4.23245e+07	661996	140069	233979	5706.87	15425.1	3.578e+06	2.75716e+06	4.54882e+06	1.40977e+06	7.97127e+06	131616	8875.79	170411	228433	2.62975	0.294105
1211		814.572	34.314	C46 H82 O7 N1 P1 Na1	128746	19414.3	179652	1.61668e+06	271536	3.46429e+06	118681	1.08342e+07	116540	8.15395e+06	7.86561e+06	1.54551e+07	8.86132e+06	1.48416e+06	930107	1.64016e+06	717552	2.06338e+06	7.60702e+06	1.12238e+07	4.70115e+07	1.30484e+07	0.461013	0.343773
1212	1	792.59	35.2237	C46 H83 O7 N1 P1	2.86526e+06	3.51406e+06	5.95798e+06	4.19578e+06	1.04501e+06	1.09222e+07	1.93542e+07	1.02184e+07	5.84192e+06	162848	282018	212008	164815	2.65224e+06	2.95759e+06	1.62522e+07	1.94234e+06	6.56898e+06	968546	260224	460034	684746	1.36861	0.569943
1213		848.545	30.474	C47 H79 O10 N1 P1	81060.1	164791	369964	733106	124179	1.43809e+06	247552	2.06468e+06	489757	70807.1	36994.6	16308.5	106820	39136.3	481533	405277	28826	968700	673825	228639	88725	18691.3	1.40289	0.530659
1214		804.554	30.483	C46 H79 O8 N1 P1	3.64778e+06	2.08199e+06	5.46857e+06	1.06654e+07	2.50676e+06	2.17219e+07	3.58035e+06	2.49882e+07	6.90132e+06	5.75004e+06	4.61196e+06	1.10341e+06	8.57949e+06	107432	6.85585e+06	9.30883e+06	3.16191e+06	2.03786e+07	9.13571e+06	2.51048e+06	893564	100419	1.34108	0.515709
1215		826.536	30.4479	C46 H78 O8 N1 P1 Na1	42899.1	25522.8	65533.5	657263	30176.4	439275	810295	568143	51468.6	383220	479759	1.46004e+06	1.43199e+06	376411	62037.6	405775	136612	191584	2.37573e+06	666607	1.53064e+06	412795	0.724617	0.529951
1216		842.51	30.457	C46 H78 O8 N1 P1 K1	181256	45346.9	134552	902359	96480.1	1.9808e+06	136671	1.75931e+06	318508	7629.21	7062.45	0	54629.4	54078.5	102796	210585	114112	354031	16316.6	5989.98	12315.7	2720.47	4.46071	0.106007
1217		804.554	32.1691	C46 H79 O8 N1 P1	633372	1.07398e+06	4.70902e+06	5.56442e+06	1.52844e+06	1.34029e+07	7.06574e+06	2.05289e+07	4.13556e+06	134032	75478.6	120135	271550	2.74155e+06	5.65403e+06	7.77772e+06	503345	713191	67492.5	727745	83845.9	167719	2.22463	0.214563
1218		804.554	33.2991	C46 H79 O8 N1 P1	5.07094e+07	4.71743e+07	4.66747e+07	5.56167e+07	3.93604e+07	9.60514e+07	7.45617e+07	8.37811e+07	3.33316e+07	1.63509e+06	2.20858e+07	2.81808e+06	712819	9.87551e+07	5.15993e+07	6.67389e+07	7.46474e+07	1.79544e+08	1.15829e+06	4.08083e+06	70778	431349	0.804764	0.646518
1219		834.565	33.9247	C47 H81 O9 N1 P1	846513	613796	1.04363e+06	1.42851e+06	877284	6.50876e+06	5.20001e+06	1.32527e+07	1.9258e+06	20044.4	122403	55928.4	60568.7	464409	1.05344e+06	2.93505e+06	741089	3.01618e+06	161812	55964.4	139767	34543.2	2.5718	0.204123
1220		790.575	33.8826	C46 H81 O7 N1 P1	2.41087e+07	1.81356e+07	1.89536e+07	3.79663e+07	1.87302e+07	1.69473e+08	9.89718e+07	3.16497e+08	3.26722e+07	1.40766e+07	2.12162e+07	7.39563e+06	1.53773e+07	2.07567e+07	2.34472e+07	5.94728e+07	1.79112e+07	9.61987e+07	3.97418e+07	2.00158e+07	3.33357e+07	2.14173e+07	1.65333	0.371712
1221		828.53	33.92	C46 H80 O7 N1 P1 K1	2.91452e+06	2.0549e+06	3.41137e+06	9.89231e+06	3.06504e+06	4.00685e+07	2.66239e+07	4.71143e+07	4.33726e+06	27045.1	106707	5406.81	78088.9	3.00005e+06	2.47909e+06	1.06287e+07	1.23677e+06	1.39594e+07	50328.8	34580.3	27880.8	26052.3	3.0759	0.154084
1222		790.575	34.7619	C46 H81 O7 N1 P1	4.50357e+06	1.37869e+06	3.62074e+06	1.33062e+06	4.32307e+06	1.48539e+06	1.73969e+06	2.78088e+07	1.14966e+06	2.76154e+07	266407	132.506	347763	1.19865e+07	7.20014e+06	1.18432e+07	7.53618e+06	1.12752e+07	491560	152258	3.99888e+06	471934	0.951994	0.927903
1223	1	802.538	31.8167	C46 H77 O8 N1 P1	3.25525e+06	6.22767e+06	3.7412e+06	1.07346e+07	1.25138e+06	1.57548e+07	6.33511e+06	1.23591e+07	5.40137e+06	97034.8	2.43512e+06	244858	2.85776e+06	4.96854e+06	7.55639e+06	5.41099e+06	1.49469e+06	4.26954e+07	2.38013e+06	1.9736e+06	4.87309e+06	104187	0.684929	0.600045
1224	1	802.538	34.4988	C46 H77 O8 N1 P1	47486.8	43166.2	56182.1	289597	869640	265857	356735	9.78028e+06	59833.8	782487	1.68107e+06	96472.2	1.00519e+06	1.76959e+06	138970	94198.3	21666.8	138112	585997	460818	584810	1.15968e+06	2.14295	0.419018
1225		788.559	31.6305	C46 H79 O7 N1 P1	223268	16778.6	335741	823883	17024.2	285747	679690	1.88875e+06	66701.7	91913.6	56963.7	56806	66734.5	987596	286410	158181	646130	127256	340759	256293	6542.61	92180.2	1.10002	0.859096
1226		800.522	32.963	C46 H75 O8 N1 P1	533029	359242	159171	2.58767e+06	46322.6	1.71338e+06	426059	200567	525578	184969	483882	449156	307188	581595	254819	38022.4	136059	423459	325150	214487	55056.4	49646.5	2.65698	0.0888248
1227		838.687	40.3383	C47 H94 O8 N1 P1 Li1	9.39198e+06	1.18655e+07	1.81263e+07	1.99056e+07	8.0426e+06	1.55956e+07	1.09975e+07	3.52824e+07	7.47215e+06	3.87427e+06	3.84316e+06	5.54916e+06	5.05016e+06	9.05338e+06	7.07406e+06	1.03616e+07	2.22238e+07	2.10939e+07	5.00407e+06	2.89642e+06	4.61871e+06	2.18755e+06	1.26968	0.475023
1228		818.7	38.4897	C47 H97 O7 N1 P1	0	0	0	42993.8	0	51318.5	30440.1	479043	9127.68	11439.8	2262.04	27014.5	80941.9	69405.3	12463.1	163151	7625.74	54170.4	12274	55357.1	4759.06	41128.9	1.20989	0.807277
1229		830.663	39.5853	C47 H93 O8 N1 P1	78501.1	34129.1	81652.1	810148	98275.5	319075	192952	111605	141219	1.04084e+06	76132.4	61977.3	37656.1	183904	87957.1	524945	73789.8	209850	342032	11196.6	37655.9	9995.17	1.44141	0.499389
1230	1	828.648	38.0696	C47 H91 O8 N1 P1	234453	139798	44915.1	325560	121698	2.01407e+06	279546	1.41737e+06	154955	2.01967e+06	34698.3	284359	65504.9	125643	277722	495587	71495.8	329314	1.26209e+06	11133.8	17500.3	74730.1	1.85378	0.314543
1231	1	828.648	39.3967	C47 H91 O8 N1 P1	627826	230837	198426	1.37748e+06	199433	769254	190191	341335	242153	274557	47401.4	73955.6	83523.5	257159	282378	603575	202581	274413	120186	21685.1	170423	7847.38	1.66146	0.244751
1232		828.648	40.9223	C47 H91 O8 N1 P1	684770	345022	464614	950358	448406	1.47322e+06	336433	3.31166e+06	356478	1.43995e+06	190282	6943.95	258087	418866	467867	718162	329861	1.03602e+06	1.33813e+06	230638	4.0645e+06	784553	0.757023	0.594624
1233		814.668	42.8242	C47 H93 O7 N1 P1	49410.1	20980.2	10513.2	177609	47430.8	234523	135373	115573	17962.1	309361	85992.8	13567.1	49710.9	23840.8	44430.5	114171	87643.3	61642.3	386462	70716.3	311122	497841	0.549388	0.233915
1234	1	826.632	36.5572	C47 H89 O8 N1 P1	91873.7	100706	72780.7	76617.9	269656	501426	299433	5.03659e+06	105517	689054	196400	232811	726595	76880.1	223661	230636	87794.8	272364	1.99246e+06	462922	841334	648381	1.20233	0.799642
1235	1	826.632	38.7055	C47 H89 O8 N1 P1	1.66924e+07	2.32034e+07	3.39764e+07	6.57625e+07	2.33962e+07	4.38128e+07	2.93068e+07	5.23297e+07	1.10421e+07	72673.7	31445.5	34887.7	55820.8	1.14074e+07	8.75682e+06	1.17313e+07	4.24085e+07	1.68297e+07	1.54171e+06	684805	45812.4	107560	2.21889	0.106072
1236		812.653	41.6735	C47 H91 O7 N1 P1	234896	400323	358895	849459	256427	1.44925e+06	541207	1.63741e+06	133953	1.54883e+06	9556.17	614125	1.36344e+06	1.18059e+06	303159	6.79927e+06	315028	461030	3.02913e+06	17221.8	678000	2.58401e+06	0.423372	0.219732
1237		822.601	32.687	C47 H85 O8 N1 P1	375714	1.01625e+06	686951	6.45149e+06	449966	1.20387e+07	2.27899e+06	4.00611e+07	6.47485e+06	266829	186717	0	919747	428197	646485	6.63878e+06	229427	3.36865e+06	34730.7	98671.6	869017	240800	3.92659	0.215289
1238		866.592	34.5263	C48 H85 O10 N1 P1	73906.9	9506.33	0	104851	16779.5	85649.7	56698.5	54275.7	96533.4	258772	97951.3	81648.3	65954.6	0	45804.6	42212.3	25732.8	190511	98203.8	59777.7	58384.3	32115.3	1.25566	0.548589
1239		822.601	34.4783	C47 H85 O8 N1 P1	188437	216013	969002	4.4927e+06	67800.7	1.92768e+06	2.2017e+06	5.98517e+06	574396	1.34297e+07	2.62024e+06	2.11019e+06	3.2257e+06	1.35085e+06	2.8348e+06	2.77409e+06	1.65403e+06	267082	691348	2.58401e+06	2.61028e+06	1.3444e+06	1.63329	0.299086
1240		822.601	37.9167	C47 H85 O8 N1 P1	513162	292049	1.23127e+06	2.99674e+06	909781	3.12751e+06	3.39444e+06	2.45591e+06	267024	2.69186e+06	1.9208e+06	3.22967e+06	2.83501e+06	1.24744e+06	996437	926247	965046	3.69295e+06	1.71632e+06	238116	4.0666e+06	1.63244e+06	1.15664	0.627762
1241		864.576	33.7858	C48 H83 O10 N1 P1	141224	61622.1	14049.6	141281	139461	275435	238388	182434	82590.2	320361	117588	7110.78	53917.8	6099.84	134356	180856	1.36219	311216	46112.5	70737.3	35014.8	19828.6	1.52839	0.293998
1242	1	820.585	33.7205	C47 H83 O8 N1 P1	943241	1.56453e+06	1.04642e+06	179007	969556	1.10218e+07	253500	1.57213e+07	309905	1.29246e+07	3.38139e+06	834692	2.88661e+06	243284	204125	2.0002e+06	899220	997190	3.69463e+06	2.36401e+06	1.7017e+06	1.30983e+06	2.68562	0.128215
1243	1	820.585	36.3888	C47 H83 O8 N1 P1	21252.9	72260.7	11513	170072	15400.4	733942	178807	410274	9866.84	176781	97997.4	340392	85150.5	50970.1	62792.7	126586	81325.4	346894	48718.9	183415	216659	238738	1.18629	0.681533
1244	1	818.569	32.0713	C47 H81 O8 N1 P1	113834	68892.2	86766.7	1.3869e+06	20665.7	1.58906e+06	236541	6.21034e+06	624244	1.72176e+06	61672.2	47838	81432.4	132549	330058	672611	186157	795636	158380	30147.1	171798	121587	3.26318	0.197974
1245	1	818.569	34.5396	C47 H81 O8 N1 P1	499808	223654	224050	787807	324989	2.78502e+06	834667	3.74818e+06	588544	311440	224762	309050	459477	622577	293209	996600	627333	2.11387e+06	197190	172648	367419	297985	1.37777	0.523531
1246		818.569	39.2525	C47 H81 O8 N1 P1	13859.7	3276.09	14764.6	16198.2	0	91268.9	0	3919.31	4280.07	2577.72	0	0	11088	25820.5	129503	30717.3	0	103074	19037.6	0	4546.33	0	0.356965	0.226171
1247		846.695	41.8214	C48 H97 O8 N1 P1	413626	231583	254129	758329	173324	2.11859e+06	772860	1.65714e+06	581171	369088	27529.9	22985.6	17094.7	212925	2.0971e+06	1.58681e+06	521438	1.73974e+06	5.13874e+06	44978.2	534571	68442.2	0.42875	0.21387
1248		832.715	42.8593	C48 H99 O7 N1 P1	293098	59777.7	179321	539206	83869.9	1.4115e+06	1.35178e+06	6.74699e+06	263869	26124.4	9287.06	40882.4	30906.1	391346	210442	3.47586e+06	122049	541797	4245.58	9660.6	31639.8	54741.6	1.57808	0.627509
1249		888.67	40.3315	C49 H95 O10 N1 P1	61328.3	29698.4	18932	115047	38689.3	301771	31266	696138	81961	112354	11495.6	4215.81	13412.8	30472.4	84078.7	217230	20883.1	58129.7	35267.1	17927.4	18471.8	17820.7	2.09833	0.302552
1250		844.679	40.3354	C48 H95 O8 N1 P1	745467	1.4349e+06	666460	4.21722e+06	908238	9.65821e+06	133017	1.18251e+07	2.12786e+06	2.82104e+06	113311	475770	216724	1.51314e+06	1.29336e+06	7.22508e+06	542311	4.91956e+06	1.08708e+07	119181	620050	62031.2	0.900716	0.858132
1251		830.7	41.3529	C48 H97 O7 N1 P1	191541	1.01252e+06	361261	2.70354e+06	690203	6.34819e+06	4.37746e+06	1.95827e+07	59484.5	61797.9	1.21081e+06	424916	47053	9.14583e+06	330371	1.41175e+07	175978	1.10759e+06	2.25585e+06	119968	26842.4	2.49645e+06	0.86192	0.839869
1252		868.656	41.2282	C48 H96 O7 N1 P1 K1	30074.1	7508.67	67684.8	39082	17387.5	119807	67133.5	1.26439e+06	18992.1	793.026	2064.75	4902.34	0	280811	112.202	1.04808e+06	29582.1	67806.8	26013.9	0	4621.24	0	0.77916	0.8134
1253		886.654	38.9419	C49 H93 O10 N1 P1	44489	137043	13255.1	166512	37210.7	999434	54000.9	1.18272e+06	41759.1	17879.2	6234.53	9109.88	4198.6	80996	172987	191859	22181.9	152668	25304	12552.3	15196.7	8381.35	2.75435	0.259455
1254		842.663	38.9401	C48 H93 O8 N1 P1	2.39477e+06	1.01369e+06	792621	2.7885e+06	1.31672e+06	2.26846e+07	2.29733e+06	2.13109e+07	1.11271e+06	2.09062e+06	213615	152415	75640.4	2.83675e+06	6.56494e+06	6.11099e+06	1.90698e+06	2.13445e+06	218635	756784	4.32392e+06	458370	1.59305	0.481581
1255		828.684	40.1224	C48 H95 O7 N1 P1	453720	645283	127285	819343	179443	4.46904e+06	2.7866e+06	1.31742e+07	84498	2.79871e+07	6.36963e+06	1.51123e+07	4.42183e+06	4.01224e+06	702394	3.79828e+07	337189	587280	3.95543e+07	2.5509e+06	2.61655e+06	2.80765e+06	0.582018	0.487811
1256		866.64	40.1327	C48 H94 O7 N1 P1 K1	15504.9	27597.6	48809.8	84843.8	11865.4	647813	390904	863386	35624.9	940707	229753	831122	274582	284912	27687.9	2.80331e+06	503534	52063.1	1.83371e+06	140655	84346.6	98615.4	0.522899	0.391662
1257		884.639	37.6301	C49 H91 O10 N1 P1	32805.7	50980.3	12470.3	20645.7	150612	1.64229e+06	75404.9	1.92711e+06	151463	21288.4	49498.1	16935	25695.2	69628.5	389573	557872	62279.4	84209.1	6462.66	11653.5	25350.4	30147.6	2.3375	0.355499
1258		826.668	38.797	C48 H93 O7 N1 P1	2.21882e+06	2.18163e+06	4.1988e+06	8.35619e+06	2.11962e+06	1.44554e+07	6.46991e+06	2.17244e+07	1.59701e+06	2.42721e+06	665365	1.53713e+06	125758	1.23486e+07	2.94735e+06	5.51772e+07	2.11594e+06	5.86442e+06	1.23034e+06	379580	955724	4.3691e+06	0.551954	0.502515
1259		826.668	39.7495	C48 H93 O7 N1 P1	51786.7	5673.38	17128	53201.9	50655.7	182534	387583	77792	29314.9	45062.5	34934.3	9237.46	5496.22	917576	63795.3	1.35414e+06	90147.5	222189	274833	12173.9	31083.2	141084	0.211768	0.123089
1260		882.623	36.6131	C49 H89 O10 N1 P1	592586	269293	383199	5275	305843	413258	121320	1.35657e+06	216141	979364	592252	542285	325736	336863	34285.1	106361	42454.4	1.24e+06	168601	351190	138348	354975	1.52366	0.326622
1261		838.632	36.5891	C48 H89 O8 N1 P1	7.4033e+06	2.75399e+06	4.96923e+06	7.92801e+06	1.52829e+06	2.07877e+07	8.52635e+06	7.24547e+07	822780	4.53455e+07	2.81589e+07	6.49108e+06	1.23477e+07	6.53211e+06	1.25382e+06	4.91166e+06	7.03225e+06	2.31174e+07	1.60587e+07	1.36517e+07	1.78846e+07	2.28747e+07	1.34114	0.510303
1262		860.614	36.666	C48 H88 O8 N1 P1 Na1	20281.4	58671.8	14438.4	236457	4457.28	278311	7719.04	826717	13895.8	557895	557323	159486	227613	433797	181039	104284	288441	235998	187718	267528	231298	309592	0.91597	0.79685
1263		876.588	36.6202	C48 H88 O8 N1 P1 K1	862593	37933.6	496254	280909	73326.9	5.99994e+06	348455	4.16308e+06	307092	160510	148373	81281.8	73094.7	738725	180705	596562	66056.6	1.15469e+06	85150.3	69524.1	83968.6	48634.8	2.98369	0.232591
1264		882.623	37.481	C49 H89 O10 N1 P1	299400	210819	41794.8	296691	120267	697564	309307	590325	184093	15900.4	42700.2	24009	0	95849.5	138232	92647	205857	378595	24191.9	5541.95	12044.2	6199.41	2.04473	0.147823
1265		838.632	37.4813	C48 H89 O8 N1 P1	3.59935e+06	3.44352e+06	786047	1.96522e+06	656100	1.91511e+07	2.11033e+06	2.39442e+06	2.15977e+06	382729	639445	458011	341210	1.1856e+06	2.92839e+06	1.4386e+06	1.75982e+06	9.17799e+06	229896	476071	1.25814e+06	81036.2	1.42257	0.609093
1266		868.644	37.8493	C49 H91 O9 N1 P1	118148	14902.1	12120.8	44333.3	134269	50115.7	49013	1.11058e+06	8374.18	70805.4	15609	8914.21	12862.2	23932.6	73977.2	91560.3	21038.5	14497.2	12657	8164.58	6010.73	23404.3	4.1503	0.269823
1267		868.644	38.6625	C49 H91 O9 N1 P1	76958.4	79325.2	40837	29964.9	64206.4	193963	161925	1.53441e+06	38244.8	12881.5	24089.8	30219.1	3633.51	279216	84652	448272	88430.4	53829.6	57679.9	9356.22	9726.03	22528.1	1.50503	0.641435
1268	1	880.607	35.2247	C49 H87 O10 N1 P1	944710	1.69378e+06	667007	1.07354e+06	612470	1.13509e+06	791089	2.74812e+06	680915	593437	685336	20838	796352	1.08075e+06	943669	1.09394e+06	100332	3.32328e+06	18287.3	274882	912222	21696.6	1.10878	0.81335
1269	1	836.616	35.2565	C48 H87 O8 N1 P1	2.50169e+07	2.74415e+07	5.62841e+06	3.61177e+07	1.9353e+07	9.19791e+07	1.92058e+07	1.36529e+08	1.88709e+07	9.36928e+07	3.02462e+07	1.72172e+07	2.81367e+07	1.56089e+07	2.22501e+07	3.94001e+07	1.42047e+07	8.33714e+07	3.59032e+07	3.1527e+06	6.80931e+07	1.28516e+07	1.29014	0.509404
1270		858.598	35.2518	C48 H86 O8 N1 P1 Na1	162531	297673	82903.8	528652	79473.5	357561	34579.9	231420	85551.9	368262	374448	119806	63722.2	178640	473848	417007	622538	1.02611e+06	353835	21629.8	187374	243728	0.547329	0.130109
1271		874.572	35.2128	C48 H86 O8 N1 P1 K1	4.3814e+06	2.73842e+06	808282	4.46916e+06	5.78645e+06	6.83155e+06	2.59186e+06	1.31839e+07	2.91575e+06	141331	164182	105171	221580	2.8456e+06	3.64095e+06	1.10453e+07	3.24727e+06	1.11988e+07	90943.1	210625	559802	46378.2	0.933423	0.894844
1272	1	880.607	36.346	C49 H87 O10 N1 P1	213517	610549	262020	316652	207596	365754	90899.5	342875	29793.4	58518.8	25594.3	61839.5	15133.5	50865.9	69047.8	50655.1	273381	316817	12405.7	17967.7	24355.8	6117.99	2.19143	0.0997737
1273	1	836.616	36.3228	C48 H87 O8 N1 P1	5.22929e+06	8.78541e+06	3.68811e+06	8.0858e+06	3.80863e+06	1.83633e+07	4.20617e+06	1.57455e+07	2.6641e+06	2.38889e+06	1.63971e+06	2.17644e+06	151029	3.06349e+06	3.2321e+06	2.72482e+06	8.41562e+06	5.47445e+06	1.15084e+06	645076	377909	520856	2.08008	0.0997364
1274		858.598	36.4215	C48 H86 O8 N1 P1 Na1	45409.9	181589	5068.69	148701	91692.4	158905	134349	247510	32319.9	42396.8	15915.4	45794.3	19093.2	19813.2	33876.8	215954	58485.4	304568	14151.1	63215.1	39173.2	12057	1.06284	0.897613
1275		822.637	36.4932	C48 H89 O7 N1 P1	3.19302e+06	1.77311e+06	2.56792e+06	1.94919e+06	1.82737e+06	8.05365e+06	2.73526e+06	5.86167e+07	1.18253e+06	3.9695e+06	4.81279e+06	1.57662e+06	740726	4.03684e+06	257459	3.2905e+06	1.08067e+06	482335	1.82787e+06	1.51404e+06	606255	790387	4.63646	0.2203
1276		844.619	36.5041	C48 H88 O7 N1 P1 Na1	91642.9	132406	93705.2	98361.8	54296.4	191696	62542.1	5.07783e+06	62574.3	8042.63	88298.7	3925.01	13837.4	151726	40154	145668	98468.6	79092.4	1.84089e+06	12977.9	6.25437e+06	52297.4	0.477131	0.534379
1277		822.637	37.0846	C48 H89 O7 N1 P1	5.93149e+06	1.20208e+06	8.00218e+06	4.05608e+06	1.75306e+06	2.31113e+07	1.86938e+07	5.66208e+07	5.4061e+06	371870	430118	212638	37404.4	1.06261e+07	2.35207e+06	1.1722e+07	219224	8.18456e+06	59214.4	49794.5	381450	420646	2.561	0.228226
1278		878.592	33.8931	C49 H85 O10 N1 P1	944260	782830	156893	1.23502e+06	100251	120153	72680.7	3.44533e+06	784190	81526.6	180755	196642	333946	845929	1.36232e+06	1.70022e+06	321161	178132	331736	165736	232536	289362	1.07594	0.887464
1279	1	834.601	33.8606	C48 H85 O8 N1 P1	4.13109e+07	3.14254e+07	4.50171e+06	7.89052e+07	7.051e+06	8.99915e+07	8.34373e+06	7.01358e+07	1.11024e+07	2.06091e+07	3.10063e+07	6.43315e+06	6.5816e+06	3.82134e+07	5.16205e+07	3.08579e+07	1.07523e+07	1.86152e+08	6.13593e+06	4.43209e+07	4.41108e+06	2.62688e+07	0.707352	0.537511
1280		856.583	33.9086	C48 H84 O8 N1 P1 Na1	385472	71229.6	162779	1.77372e+06	125693	2.62106e+06	315472	491566	289883	161783	40237.4	201355	86336.6	600883	1.16972e+06	366823	342146	169433	95113.1	127562	144620	339561	1.38768	0.559814
1281		872.557	33.9118	C48 H84 O8 N1 P1 K1	4.52864e+06	1.73941e+06	743315	1.95538e+07	823331	2.06893e+07	2.36488e+06	1.37409e+07	754513	256795	22033.3	742371	234862	3.95192e+06	7.24961e+06	1.64493e+07	1.81874e+06	3.18235e+07	90137.2	898698	648317	92657.6	0.727145	0.6519
1282		878.592	35.1368	C49 H85 O10 N1 P1	5.92535e+06	1.11007e+07	4.02881e+06	7.8688e+06	3.49074e+06	2.08606e+07	4.57802e+06	1.84291e+07	7.97116e+06	145138	145987	75597.9	68795.2	2.1597e+06	4.02926e+06	8.38917e+06	4.62585e+06	7.94496e+06	51571.2	194805	692973	114492	2.0789	0.139346
1283		856.583	35.1368	C48 H84 O8 N1 P1 Na1	3.55952e+06	3.78996e+06	843632	2.16501e+06	1.06739e+06	2.79929e+06	782304	5.19551e+06	3.5959e+06	254749	388251	230187	50529.5	1.09817e+06	4.6672e+06	8.31372e+06	4.97843e+06	1.91671e+06	248590	292130	105798	71198.9	0.789021	0.647713
1284	1	834.601	35.0755	C48 H85 O8 N1 P1	1.14522e+08	2.08599e+08	9.64359e+07	2.24315e+08	9.69611e+07	6.44337e+08	1.22775e+08	5.0653e+08	1.51338e+08	1.65797e+08	1.37275e+08	3.31319e+07	1.07241e+08	6.09417e+07	1.22931e+08	2.19039e+08	1.25226e+08	2.43768e+08	1.23742e+08	9.22874e+07	8.84219e+07	5.30008e+07	1.5995	0.178018
1285		872.557	35.1371	C48 H84 O8 N1 P1 K1	1.65255e+07	3.16387e+07	1.15775e+07	3.29326e+07	2.09231e+07	3.54117e+07	1.66849e+07	4.12592e+07	2.16374e+07	411145	55083.6	55046.8	126504	8.98189e+06	1.92347e+07	3.1858e+07	2.00763e+07	3.55597e+07	160957	121667	221687	84438.6	1.36461	0.461935
1286		820.621	35.1319	C48 H87 O7 N1 P1	4.02097e+06	3.03964e+06	4.95779e+06	1.597e+07	7.65869e+06	3.38311e+07	5.64399e+06	1.55338e+08	1.91675e+06	1.45813e+06	342028	907376	1.98523e+06	1.34651e+07	1.06696e+07	4.59478e+07	5.15471e+06	3.05233e+07	1.35996e+06	1.43402e+06	736638	901316	1.48944	0.646958
1287		864.612	36.4391	C49 H87 O9 N1 P1	429077	38447	376716	409610	123239	1.05737e+06	346457	3.82189e+06	304559	91676.3	28257.3	6996.25	30520.1	802840	219473	632562	100854	898537	416747	48961.7	103183	17456.3	1.50929	0.557994
1288		820.621	36.4302	C48 H87 O7 N1 P1	9.07096e+06	2.2969e+06	9.06465e+06	1.50329e+07	5.20721e+06	1.55764e+07	5.73427e+06	8.76683e+07	3.90615e+06	2.99102e+06	600338	314415	1.5268e+06	6.70418e+06	3.70148e+06	5.43493e+07	8.15596e+06	5.78207e+06	1.88971e+07	985306	6.58219e+06	5.57537e+06	0.994015	0.99315
1289	1	876.576	32.3981	C49 H83 O10 N1 P1	55391.4	15073.8	30887.6	292265	65304.2	1.28778e+06	105156	1.80016e+06	116126	112493	194129	177030	51781.5	227857	226870	169434	175667	297153	176031	181253	169152	73663.6	1.7556	0.375026
1290		832.585	32.2879	C48 H83 O8 N1 P1	3.49312e+06	1.38754e+06	2.42142e+06	8.1834e+06	1.87633e+06	4.39061e+07	3.84959e+06	5.05413e+07	6.5911e+06	2.3904e+06	3.29697e+06	5.29228e+06	3.04627e+06	239781	6.18209e+06	1.79016e+07	1.76592e+06	1.81225e+07	2.22193e+06	2.81551e+06	3.90722e+06	2.41246e+06	1.69779	0.411206
1291	1	854.567	32.3299	C48 H82 O8 N1 P1 Na1	0	0	0	50698.6	0	89650	151197	261887	0	5.46348e+06	2.00098e+06	6.98338e+06	8.71129e+06	81030.6	103679	276781	83774.8	454670	1.21727e+07	4.54078e+06	6.83905e+06	3.70162e+06	0.581028	0.436614
1292	1	876.576	33.2295	C49 H83 O10 N1 P1	2.67422e+06	2.70012e+06	648896	6.20772e+06	1.69464e+06	1.94337e+07	2.37432e+06	2.43521e+07	2.6198e+06	40731.4	27226	65376.6	76163.1	2.48137e+06	4.59718e+06	5.42633e+06	1.74834e+06	6.90902e+06	71952.7	49389.5	156410	137306	2.01863	0.313004
1293	1	854.567	33.1137	C48 H82 O8 N1 P1 Na1	1.6897e+06	1.69608e+06	2.18466e+06	2.91679e+06	954131	3.60826e+06	1.25281e+06	1.98828e+07	7.14109e+06	163267	73734.7	147814	267275	2.81516e+06	4.82535e+06	6.30509e+06	1.3196e+06	5.79031e+06	3.48494e+07	122.467	2.16109e+06	7.9992e+06	0.439897	0.308021
1294		870.541	33.1868	C48 H82 O8 N1 P1 K1	5.56573e+06	5.91152e+06	3.1689e+06	9.02407e+06	5.93917e+06	6.49602e+07	7.7759e+06	5.40173e+07	4.47326e+06	506303	99392.2	238547	739092	4.91799e+06	1.42168e+07	1.41535e+07	469748	1.90051e+07	1.13769e+06	608590	579809	429444	2.02534	0.336409
1295		832.585	33.2059	C48 H83 O8 N1 P1	4.36049e+07	4.86136e+07	2.59139e+07	1.50116e+08	3.8204e+07	4.51936e+08	5.45171e+07	5.48164e+08	4.74188e+07	7.14859e+06	6.78486e+06	1.04669e+06	5.55282e+07	6.37082e+07	9.11909e+07	1.47743e+08	3.66913e+07	1.62774e+08	1.46437e+07	576928	890520	1.02581e+07	1.93749	0.316291
1296	1	862.597	34.5431	C49 H85 O9 N1 P1	603567	507250	534600	1.33253e+06	697970	2.99901e+06	1.21961e+06	1.93555e+07	445517	11075.3	103475	24977.7	63312.1	1.91505e+06	712554	1.66651e+06	406351	1.11824e+06	70363.8	16365.4	93966.3	17177.1	3.21017	0.334304
1297	1	818.606	34.5492	C48 H85 O7 N1 P1	1.90997e+07	1.0243e+07	1.55404e+07	5.26251e+07	2.67533e+07	9.98172e+07	2.91187e+07	5.34504e+08	1.71163e+07	814677	1.29214e+06	2.02693e+06	3.00558e+07	6.47473e+07	2.93538e+07	6.1535e+07	1.94599e+07	5.11495e+07	1.73466e+07	1.22476e+06	1.05112e+07	488258	2.27058	0.391091
1298	1	862.597	36.0812	C49 H85 O9 N1 P1	57115.8	66501.6	56408	40152.6	16545	904192	860478	461327	166613	23319.8	16406.4	0	9263.53	46875.5	41112.3	406047	40859.5	165553	54795.1	3763.76	6385.82	21059.7	2.35771	0.250186
1299	1	818.606	36.0571	C48 H85 O7 N1 P1	4.11801e+06	2.54055e+06	2.53265e+06	4.94918e+06	2.19287e+06	2.96259e+07	2.11821e+07	2.85105e+07	8.98529e+06	2.30754e+06	4.09911e+06	60709.3	197719	1.06246e+06	3.10125e+06	1.80221e+07	2.85182e+06	7.49068e+06	1.56522e+07	449333	4.09178e+06	5.03912e+06	1.33404	0.559457
1300		874.56	31.5492	C49 H81 O10 N1 P1	513359	390980	125677	2.56167e+06	741626	5.10142e+06	631707	9.46083e+06	670453	61265.9	59629.4	53840.5	74982.1	988147	572505	2.26508e+06	228416	3.37891e+06	14046	229129	32430.7	46229.1	1.82542	0.421084
1301		830.569	31.5203	C48 H81 O8 N1 P1	9.99536e+06	5.03803e+06	9.40439e+06	4.40957e+07	1.26148e+07	1.33461e+08	1.50606e+07	1.46185e+08	1.66225e+07	1.42733e+07	6.19816e+06	660345	4.28444e+06	2.15228e+07	2.76414e+07	3.87856e+07	1.25668e+07	6.03678e+07	1.56037e+07	1.17191e+06	110828	5.73618e+06	1.57657	0.446502
1302		868.525	31.5842	C48 H80 O8 N1 P1 K1	666255	367397	514928	5.1584e+06	1.06281e+06	1.74904e+07	1.53278e+06	1.40783e+07	966820	14512.9	94213.3	20819.2	98554.1	1.69773e+06	2.09969e+06	3.06238e+06	822058	5.48077e+06	94348.4	87860.1	222663	12074.6	2.1446	0.329345
1303		852.551	31.466	C48 H80 O8 N1 P1 Na1	17188.7	530987	1.65195e+06	1.01202e+06	141176	5.79211e+06	1.03629e+06	7.21006e+06	2.07093e+06	48466.9	62387.8	82229.7	87780.6	160380	679541	1.56251e+06	248377	1.81184e+06	114736	247793	55462	14190.1	2.79246	0.174822
1304		830.569	33.8775	C48 H81 O8 N1 P1	3.00836e+06	2.67089e+06	1.25387e+06	191636	2.22881e+06	656699	2.89225e+06	1.57092e+06	1.57346e+06	221920	2.20383e+06	501356	1.29255e+06	1.97659e+06	739400	4.53653e+06	3.00461e+06	1.19062e+07	432394	1.01176e+06	458423	134735	0.579766	0.40017
1305	1	816.59	34.19	C48 H83 O7 N1 P1	3.58788e+06	3.18736e+06	2.21462e+06	3.80814e+06	3.25782e+06	2.83662e+07	3.45247e+07	6.95033e+07	2.75546e+06	3.56525e+06	3.13678e+06	264557	463715	4.36672e+06	3.22185e+06	1.26172e+07	1.90613e+06	8.29694e+06	2.05892e+07	454588	8.71256e+06	4.13564e+06	1.70798	0.414357
1306	1	816.59	35.0814	C48 H83 O7 N1 P1	356778	1.30665e+06	1.73932e+06	271204	341341	1.47851e+06	2.6791e+06	1.30307e+06	941204	3.39569e+06	781596	2.40793e+06	3.12972e+06	1.3555e+06	421053	1.0782e+06	875236	4.26698e+06	2.21297e+06	923091	7.1874e+06	1.78476e+06	0.693234	0.400445
1307		816.59	36.5481	C48 H83 O7 N1 P1	422193	516312	1.65872e+06	49855	119135	1.50033e+06	3.89014e+06	3.2239e+06	658324	287531	68157.1	76648.5	6899.31	534613	280217	2.25024e+06	56170.8	454497	1.10122e+06	12043.3	16679.4	241074	1.74634	0.349943
1308	1	828.554	30.0974	C48 H79 O8 N1 P1	1.58277e+06	263885	627592	5.18151e+06	806164	8.31295e+06	869983	8.43717e+06	2.09013e+06	14393.3	23650.3	4797.23	18246.1	2.69239e+06	3.25398e+06	2.36244e+06	892126	9.45706e+06	12709.9	13672.4	29063.4	23728.1	1.04317	0.94692
1309	1	828.554	32.5896	C48 H79 O8 N1 P1	199049	1.01095e+06	1.80545e+06	2.55355e+06	772951	7.39885e+06	1.31623e+07	123950	3.27747e+06	2.21601e+06	4.80521e+06	1.0006e+06	3.95157e+06	787092	401979	2.05247e+06	2.10075e+06	5.34966e+06	2.4833e+06	4.04918e+06	3.11974e+06	1.76822e+06	1.32366	0.490442
1310	1	814.575	32.5736	C48 H81 O7 N1 P1	67623.4	61202.2	85462.5	224830	52510.5	540091	1.65152e+06	4.3052e+06	73467.2	22434.9	31531.4	0	3934.05	9694.16	0	530244	8764.68	89627.9	0	0	4086.32	0	7.67274	0.187735
1311	1	814.575	34.4033	C48 H81 O7 N1 P1	156611	57529.4	140608	227128	474576	2.29275e+06	423110	827156	78306.1	6.70861e+06	6.04853e+06	1.65006e+07	3.20807e+06	2.60333e+06	879721	1.98422e+06	3.45332e+06	5.15611e+06	3.24106e+06	1.09943e+07	5.09936e+07	1.2311e+07	0.280678	0.210485
1312		860.71	42.3011	C49 H99 O8 N1 P1	25773.8	0	0	34254.8	0	143917	0	94407.1	18743.6	72624.2	0	4773.23	0	15735.3	10435.7	7174.29	0	12788.3	2.17117e+06	0	4270.35	0	0.122936	0.394886
1313		858.695	41.049	C49 H97 O8 N1 P1	74916.9	6104.1	13297.6	87223.1	8387.87	138539	94591.2	249076	76849.5	258520	6910.62	29498.3	13394	35167.5	35552.5	13813.4	31996.7	32935.2	1.33474e+06	9612.02	7131.7	22519	0.480472	0.567256
1314	1	856.679	39.7522	C49 H95 O8 N1 P1	106487	27620.9	33416.4	219159	25950.5	215196	55335	499834	13981.6	725977	48614.7	10472.1	13396.2	35347.8	175537	213093	20413.9	82483.3	76671.4	21330.6	9826.24	15265.7	2.12542	0.236815
1315	1	856.679	42.3815	C49 H95 O8 N1 P1	43914.9	10138.3	43253.1	93297.3	54229.4	47500	55955.7	301669	23477	8761.95	0	0	3773.96	25324.3	30861.5	78579	6520.89	59552.7	984103	0	29886.1	37797.6	0.379126	0.445776
1316		842.7	41.2505	C49 H97 O7 N1 P1	295946	35091.3	249499	149306	22012.7	1.25374e+06	692668	553035	458372	23710	12351.1	80643	2330.85	68889.6	84917.1	74994.7	57955.4	71054.5	954950	22069	4011.34	1434.62	1.97768	0.323571
1317	1	854.663	40.3412	C49 H93 O8 N1 P1	1.20478e+07	2.38399e+07	3.99254e+07	4.92874e+07	1.40172e+07	3.59453e+07	2.32794e+07	7.06109e+07	1.40716e+07	783845	683723	1.18652e+06	1.10587e+06	7.55385e+06	9.43456e+06	1.40154e+07	2.43766e+07	2.97976e+07	1.06659e+06	862790	1.13185e+06	361217	2.24088	0.0985225
1318	1	854.663	41.7307	C49 H93 O8 N1 P1	32617.7	93367.7	42425.2	13788.5	231439	38452.2	55963.6	193103	40047.4	10701.1	7352.67	25154.5	12440.6	9890.4	211046	95319.2	112339	252451	65893.7	6692.07	216803	20870	0.556506	0.212868
1319		852.648	38.5984	C49 H91 O8 N1 P1	5.06551e+07	9.80628e+07	7.47692e+07	1.7394e+08	1.05795e+08	1.53455e+08	4.45268e+07	2.99915e+08	2.5397e+07	1.9834e+06	2.02988e+06	2.3885e+06	5.45506e+06	5.42398e+07	2.8086e+07	5.25416e+07	9.42747e+07	3.85289e+07	1.91633e+06	2.60829e+06	1.09514e+06	816824	2.6226	0.0820375
1320		850.632	36.8095	C49 H89 O8 N1 P1	131216	65702.2	4628.88	487884	124300	1.43052e+06	72097.5	991217	113906	68575.2	257887	116290	188442	139364	178733	112110	9513.14	429969	155137	451158	45538.9	149959	1.67856	0.342688
1321		846.601	34.1282	C49 H85 O8 N1 P1	0.130146	0.087055	0	144355	0.177314	90111.7	65623.1	4.81322e+06	29411.2	1.80511e+06	306285	65431.5	334856	64430.4	62840.4	31535.5	0.383639	58913.5	434070	90584.3	256500	88269.7	4.87443	0.240681
1322		874.726	43.1715	C50 H101 O8 N1 P1	111642	85867.7	143993	149562	18673.5	866228	65023.5	195478	55409.7	17445.6	21983.5	25382.6	42405	7866.58	527998	275634	91305.5	1.17542e+06	1.11991e+07	14316.6	87794.4	200011	0.0917213	0.293385
1323		916.701	41.9036	C51 H99 O10 N1 P1	44253.7	3511.87	21945.4	45101.9	0	182048	19058.7	11197.3	24170.8	21468.7	16102.6	0	4797.89	33675.7	90179.6	67600.8	15693.8	76728.4	20414.6	7759.85	8616.09	21620.2	0.796203	0.65231
1324		872.71	41.8812	C50 H99 O8 N1 P1	161808	294835	378910	1.97586e+06	44668.1	2.24679e+06	602877	6.36565e+06	6920.73	1.44664e+06	816688	431577	632931	427707	718781	3.57225e+06	68299.5	4.72022e+06	4.02975e+07	780810	1.51916e+06	1.34426e+06	0.199551	0.305694
1325		898.56	31.1935	C51 H81 O10 N1 P1	278590	126531	135211	762847	113825	2.03532e+06	178345	2.87547e+06	365117	33082	25077.5	18982.2	5698.8	497780	587434	444040	90947.4	941802	6869.38	11202.9	7208.84	75377.1	1.8081	0.391745
1326		854.569	31.145	C50 H81 O8 N1 P1	3.5617e+06	1.8964e+06	2.65601e+06	1.21066e+07	2.55925e+06	3.15525e+07	4.25615e+06	3.34791e+07	4.22136e+06	8.57013e+06	3.34889e+06	934525	2.50183e+06	9.41054e+06	9.43763e+06	7.47526e+06	2.8562e+06	1.79172e+07	5.41858e+06	131533	254329	83430.3	1.45877	0.467332
1327	1	840.59	32.266	C50 H83 O7 N1 P1	68367.4	147407	188758	4.31448e+06	0	888021	143075	1.83172e+07	155613	37975.6	595076	0	111406	138329	172370	366667	339816	388367	74594.2	47463.2	0	0	11.3152	0.236374
1328	1	840.59	40.8901	C50 H83 O7 N1 P1	241542	80142.5	188882	288459	41708.4	505103	229100	702009	138400	16055	8285.15	13502	56026.8	30910.9	121520	174208	123409	363306	10710.4	4531.68	21979	6713.65	2.02633	0.179143
1329		852.554	29.6491	C50 H79 O8 N1 P1	474059	209720	316583	2.2062e+06	92988.3	4.20557e+06	147259	2.78261e+06	1.08217e+06	5823.4	9405.45	7579.44	24825.6	713602	2.20374e+06	1.12253e+06	105105	3.69459e+06	31003	34099.9	29356.4	0	1.00912	0.988867
1330		858.731	42.9303	C50 H101 O7 N1 P1	42238.7	83248.2	20934.4	443754	30814.4	1.51239e+06	142921	49017.5	13943.8	51967.7	62086	8154.41	53367.3	844044	110520	1.79341e+06	55425.3	356335	127363	3013.88	49260	108992	0.504889	0.418794
1331		914.686	40.497	C51 H97 O10 N1 P1	89839	9193.52	13972	56944.2	28526.5	422499	15668.4	482939	15897.3	27869.5	10607.8	0	6528.27	11463.6	87646	176225	8865.07	35651.1	152083	3642.79	14055.8	13866.1	1.62316	0.498025
1332		870.695	40.4796	C50 H97 O8 N1 P1	664141	448228	178597	1.76842e+06	594459	6.4097e+06	412266	9.91457e+06	251926	933490	71970.3	78957.8	348294	385341	2.985e+06	2.81625e+06	349589	864744	4.09324e+06	343439	224674	129724	1.2535	0.72739
1333		908.651	40.3683	C50 H96 O8 N1 P1 K1	74685.9	61254.6	61770.8	282863	33377.2	906852	38764.2	486358	22674.1	5241.97	0	0	0	2024.27	235758	273179	6453.7	118946	32838.4	0	0	0	2.042	0.361055
1334		856.715	41.5272	C50 H99 O7 N1 P1	752490	1.561e+06	148848	1.42375e+06	220682	9.58279e+06	3.52937e+06	5.12402e+06	357458	51487.1	1.22589e+06	305141	236538	4.62643e+06	618138	6.22089e+07	757518	1.83778e+06	3.00992e+07	741215	20630.2	2.81224e+06	0.163659	0.212396
1335		894.671	41.5367	C50 H98 O7 N1 P1 K1	433875	41329.8	8171.71	64269.8	0	564498	319065	185030	399359	8346.16	0	5205.06	0	213447	14306.7	4.6882e+06	14218.4	29743.8	1.88479e+06	0	2460.09	9632.95	0.204876	0.289323
1336		912.67	39.2836	C51 H95 O10 N1 P1	7147.72	4602.4	8840.45	80422.9	0	64205.9	13465.8	1.05461e+06	8558.78	8760.92	5268.69	4302.57	4230.7	0	154431	106006	12394.1	56335.3	100861	3235.03	10953.7	9359.02	1.92993	0.578515
1337		868.679	39.3665	C50 H95 O8 N1 P1	1.10524e+06	373410	385493	696706	646577	6.40789e+06	704224	1.60972e+07	600829	1.23204e+06	217413	1.5905e+06	637048	555868	2.88036e+06	4.65973e+06	903209	1.18755e+06	1.10336e+07	92135.8	183386	245873	0.977391	0.974846
1338	1	854.7	40.3828	C50 H97 O7 N1 P1	769994	757686	737023	4.07811e+06	214430	1.09747e+07	6.21763e+06	1.25884e+07	459913	2.6417e+06	33453.4	15925.9	227982	8.08428e+06	1.44732e+06	2.49267e+07	1.07511e+06	2.07572e+06	6.7543e+06	11259.2	715773	6.97504e+06	0.528111	0.360177
1339		892.656	40.333	C50 H96 O7 N1 P1 K1	317266	53652.2	294324	848441	33244.6	2.18293e+06	1.37547e+06	1.75711e+06	108135	24901.9	12904.7	5203.3	6600.42	668236	254135	7.99852e+06	46109	675861	93178.6	3601.41	7101.24	1877.56	0.498545	0.558671
1340	1	854.7	41.2824	C50 H97 O7 N1 P1	81964.2	214395	11692.9	185820	12677.2	934696	216434	66864.6	15871.6	45526.8	90563	31419.1	22355	321599	69183.9	678926	18973.2	260809	118831	12111.3	3561.9	219984	0.784251	0.687166
1341		910.654	38.2067	C51 H93 O10 N1 P1	2841.52	20294.7	13791.7	5036.84	1355.76	28115.1	16915	109087	0.39832	29156.5	10733.3	6670.65	44193.1	16246.1	14560.3	8551.55	6585.12	48976.3	28645.3	14177.1	40518.7	20057.3	1.00605	0.988863
1342		866.663	38.1252	C50 H93 O8 N1 P1	130011	825544	981091	651819	557761	3.3576e+06	979261	1.06101e+07	31729.2	2.12502e+06	1.67252e+06	306723	744884	364309	10315.2	1.40544e+06	14181.3	1.03732e+06	1.55679e+06	73306.2	2.21126e+06	1.50657e+06	1.94451	0.314735
1343	1	852.684	39.1843	C50 H95 O7 N1 P1	732940	839466	1.26945e+06	2.15369e+06	895983	6.6268e+06	4.60851e+06	1.06856e+07	574289	64738.6	294154	58228.9	173633	5.16577e+06	1.07624e+06	3.14557e+07	1.44651e+06	1.97058e+06	104528	39419	38908.5	48462.5	0.485205	0.51795
1344	1	852.684	40.2965	C50 H95 O7 N1 P1	974655	536776	161425	2.28781e+06	598191	3.63516e+06	1.33098e+07	4.34551e+07	409297	2.36507e+06	1.06832e+06	74019.1	821069	1.44586e+07	2.48771e+06	8.47315e+06	1.84142e+06	4.86258e+06	2.16392e+06	759688	86423.1	362930	1.35934	0.70471
1345		908.639	36.7772	C51 H91 O10 N1 P1	62063.7	0	0	33345.6	10076.8	56247.8	11794.9	30701.4	0.0110995	4958.71	4657.53	3590.48	30184.8	14035.5	0	36433.3	13614.6	13111	12014.9	13791.9	6158.01	9871.58	1.44022	0.404324
1346		864.648	36.9159	C50 H91 O8 N1 P1	23626.8	143690	413367	124272	173312	4773.77	507308	3.10341e+06	27278.4	77782	49577.7	57188.7	84233.6	307836	314737	318785	64924	405868	398237	14131.2	4511.23	48007.8	1.76663	0.514314
1347		850.668	38.6	C50 H93 O7 N1 P1	3.85492e+06	4.51793e+06	1.46079e+06	1.33685e+07	4.26847e+06	1.44384e+07	1.60855e+07	6.33936e+07	594999	2.55203e+06	768324	790126	731776	8.07466e+07	4.92224e+06	3.62473e+07	4.21743e+06	9.26849e+06	1.02896e+06	2.88545e+06	74296.8	100794	0.629445	0.581664
1348		888.624	38.6277	C50 H92 O7 N1 P1 K1	201874	92006.2	100627	2.58508e+06	157852	2.49861e+06	2.24445e+06	1.06611e+07	44258.2	2402.11	9192.61	6112.51	6842.87	1.15958e+07	161533	7.48296e+06	356026	937125	2333.47	7365.63	4581.05	5675.71	0.626861	0.611345
1349		906.623	35.9544	C51 H89 O10 N1 P1	26654.1	17399.6	18881.3	25948.5	16712.6	63373	29205.2	510981	18642.8	30140.9	18500.6	14158.1	33062.2	13987.2	13432.2	12181.9	21163.6	49078.6	5767.33	8789.86	10281.2	12139.6	3.88381	0.235476
1350		862.632	35.8208	C50 H89 O8 N1 P1	236188	278977	148305	954166	181240	6.20588e+06	91580.9	2.56024e+06	516624	1.17445e+06	605180	497953	1.04453e+06	515068	2.02714e+06	1.48859e+06	660252	1.17172e+06	799711	916770	868792	654171	1.1025	0.835193
1351	1	848.653	37.24	C50 H91 O7 N1 P1	494682	548781	943904	4.97295e+06	1.76831e+06	6.09323e+06	3.14073e+06	5.29996e+07	230512	13544.9	52164.3	371548	739156	3.80036e+07	1.69245e+06	1.53888e+07	2.08196e+06	4.09911e+06	216058	435584	60134.1	183011	0.806003	0.819806
1352		892.644	38.3459	C51 H91 O9 N1 P1	33110.8	30529.6	72488.5	54649.7	80311.6	112670	266326	516732	25089.3	26681.2	10376.9	0	5987.18	121583	13211	89206.6	9543.62	70520.3	17966.6	11264.4	0	10911.5	2.48388	0.204011
1353	1	848.653	38.4136	C50 H91 O7 N1 P1	582047	699187	840143	1.03424e+06	614680	2.30515e+06	2.16702e+06	1.01363e+07	543720	4.39362e+06	1.65743e+06	1.93843e+06	1.15178e+06	8.70368e+06	586824	5.79861e+06	601340	1.80119e+06	2.30156e+06	450342	144784	471907	0.931377	0.898693
1354		904.607	34.4147	C51 H87 O10 N1 P1	54423.2	0	22250.1	64838.1	11028.1	157442	0	346460	7801.98	10413.4	27504.3	33583.8	33928.3	13287	0	93435	14012.3	67151.2	16851.8	10472.1	54641.8	11446	1.89426	0.344581
1355		860.616	34.336	C50 H87 O8 N1 P1	969442	630848	149207	249405	841198	1.39281e+07	1.08849e+06	2.30232e+07	561204	890464	2.10494e+06	1.07634e+06	1.10691e+06	920830	42697.9	6.6272e+06	829524	2.45237e+06	2.9952e+06	1.47372e+06	552097	1.17178e+06	1.89127	0.416405
1356		904.607	35.1422	C51 H87 O10 N1 P1	118443	94139.5	0	28291.2	51187.4	1.04521e+06	0	357891	0	952756	15181.1	30197.2	22440.2	6561.5	0	172742	55672.6	96021.9	0	9797.07	16269.9	6474.3	5.17173	0.1254
1357		860.616	35.2662	C50 H87 O8 N1 P1	3.12994e+06	2.52603e+06	451939	5.68959e+06	1.36411e+06	3.8069e+07	3.10338e+06	2.62942e+07	965209	3.65459e+06	301852	98587.7	250089	2.13147e+06	4.32765e+06	9.8862e+06	2.06238e+06	8.41949e+06	498458	969309	3.17849e+06	75002.1	1.88498	0.382967
1358		846.637	38.8087	C50 H89 O7 N1 P1	110175	193942	183380	396576	350165	177753	56324.9	353062	215356	3.99306e+06	1.59208e+06	1.1283e+06	1.84092e+06	844646	50739.6	1.291e+06	343906	123152	5.08114e+06	1.70765e+06	9.24081e+06	2.04966e+06	0.353658	0.189691
1359		902.592	33.3616	C51 H85 O10 N1 P1	0	0	0	85574.3	34566.3	304853	0	733055	0	190503	41397.2	20332	28131.4	116050	18608.7	295951	28239.4	71762.5	34124.1	54106.4	17001.2	33123.9	1.4886	0.582493
1360		858.601	33.4084	C50 H85 O8 N1 P1	6.24089e+06	1.07791e+06	1.52187e+06	2.5781e+06	2.24832e+06	1.4062e+07	1.37945e+06	1.83517e+07	897194	2.06492e+06	2.27938e+06	187637	2.98043e+06	8.23455e+06	1.98124e+06	2.79374e+06	3.14071e+06	9.21225e+06	187761	1.9499e+06	2.35667e+06	810927	1.26123	0.638457
1361		844.621	34.9255	C50 H87 O7 N1 P1	0	0	0	0	0	1.01011e+06	299008	1.02476e+07	0	170457	139629	0	107599	460011	468463	2.13977e+06	0	0	92935.9	154022	7302.32	46334.5	2.46078	0.512655
1362		900.576	31.9778	C51 H83 O10 N1 P1	62236.2	23448.9	12169.3	214755	10933.9	810579	11617.3	865289	114708	58998.1	10044.3	7203.43	12695.8	11579.5	94568.8	40986.1	14801.5	633922	47767.1	10829.7	12715	15005.7	1.73802	0.509475
1363		856.585	32.034	C50 H83 O8 N1 P1	3.26905e+06	692768	720983	6.27046e+06	653766	362611	991903	3.88028e+07	1.30916e+06	923343	819995	281998	1.05172e+06	59737.3	2.05042e+06	232652	455453	1.31104e+07	1.18259e+06	262179	1.26178e+06	214278	2.0645	0.499393
1364		888.742	43.4387	C51 H103 O8 N1 P1	0	24611.7	3784.04	0	0	0	0	0	0	0	0	0	0	0	11189.6	5764.65	0	6978.07	1.36294e+06	0.00919752	1469.25	0	0.0141597	0.343662
1365		886.726	42.4551	C51 H101 O8 N1 P1	17916.3	0.0161381	0	34451.7	0	54777.5	11443.2	29556	0.103175	16447.3	6540.57	12655.2	4366.35	0	86957.4	1628.4	0	48982.4	9.60509e+06	26407.1	0	7734.33	0.0133235	0.343638
1366		880.679	40.3548	C51 H95 O8 N1 P1	387742	753957	522350	3.16933e+06	548060	1.27513e+06	152591	2.70777e+06	555299	37153.5	51571.7	4017.93	9611.15	613870	176811	584485	381754	303569	5469.82	31614.4	32327.3	19514.7	3.27714	0.0879743
1367		866.7	41.0868	C51 H97 O7 N1 P1	150374	110761	17726.5	1.45707e+06	100166	752585	2.812e+06	9.52558e+06	75080.2	352392	26774.3	497565	9889.35	853351	1.00078e+06	747316	99346.1	172977	248784	8974.85	47563.1	82703.2	3.37218	0.265388
1368		878.663	40.7799	C51 H93 O8 N1 P1	32399.4	19612.6	0.00597174	15620.9	7245.85	20411.8	23971	56972.2	0	14431	5869.46	24911.4	61819.7	75940.4	87699.1	32260.8	77704.8	71947.4	606590	15154.3	11775.4	26181.3	0.195082	0.189994
1369		902.757	44.1982	C52 H105 O8 N1 P1	0	10401.8	0	17054.9	0	95662.1	0	0	0	0	0	0	0	6569.8	15742.8	7400.2	10054.6	980.807	1.86775e+06	3709.93	0	5993.2	0.0444353	0.35384
1370		944.733	43.0093	C53 H103 O10 N1 P1	0	0	0	0	9014.91	15985.6	0	12410.9	2207.31	0	0	0	4771.71	28292.6	0	24507.3	14219.5	36079.2	3.14095e+06	3967.83	0	0	0.00946173	0.333764
1371		922.724	43.0599	C52 H102 O8 N1 P1 Na1	9415.99	0	0	0	0	12286.1	0	9272.9	0	0	0	0	0	0	12496.3	19374.3	6948.58	6496.72	655181	0	0	3734.86	0.0304505	0.323799
1372		900.742	43.2184	C52 H103 O8 N1 P1	63403.6	8661.1	13026.2	78127.5	19187.1	1.73325e+06	18509.7	75881.4	29978.6	106107	23183.3	25697.6	50719.5	22381.3	392284	44206.8	44246.5	1.20687e+06	7.09565e+07	438255	203400	296890	0.0211227	0.337603
1373		882.601	33.0274	C52 H85 O8 N1 P1	117958	131934	179985	289018	397999	3.74105e+06	260667	3.65631e+06	328386	949438	70039.8	1.27028e+06	982234	1.39585e+06	178817	232776	218756	928655	5.19136e+06	513658	150009	422695	0.927965	0.910287
1374		880.585	31.6092	C52 H83 O8 N1 P1	435803	80234.5	21075.1	1.70663e+06	406708	7.05953e+06	492587	8.26365e+06	992578	786419	98360.2	1.06485e+06	2.49686e+06	764030	982751	1.72758e+06	145457	3.97034e+06	2.95659e+06	9234.07	1.80453e+06	380552	1.29893	0.632121
1375		878.569	30.8424	C52 H81 O8 N1 P1	420941	217570	181105	1.68878e+06	193377	6.51967e+06	322322	5.73735e+06	1.03314e+06	3.45907e+06	797262	1.95063e+06	2.28325e+06	763806	2.59322e+06	2.2539e+06	174879	2.61689e+06	1.22643e+06	1.0086e+06	1.60811e+06	1.09856e+06	1.28686	0.523819
1376		898.726	41.9922	C52 H101 O8 N1 P1	368696	130322	99116.2	40516.8	65230.4	557816	55306	1.40914e+06	63771.8	6088.31	43570.8	10995.1	12375.8	110636	1.18752e+06	1.04092e+06	6880.12	1.4735e+06	324167	7980.51	9837.22	17312.6	0.474313	0.301177
1377		920.708	41.9296	C52 H100 O8 N1 P1 Na1	0	0	0	18059.4	0	13591.8	0	0	0	0	0	0	0	21938.9	96435.1	54651.6	13716.1	27681.4	16814.3	0	0	0	0.0947612	0.0601412
1378	1	884.747	42.7938	C52 H103 O7 N1 P1	12206.3	15673	0	37878	18575.1	421352	173853	630489	0	4699.87	12673	8173.69	10271.2	351131	29127	3.11407e+06	24990.5	100119	5.73661e+06	9582.82	16789.4	18999.3	0.0991062	0.202338
1379	1	884.747	43.6578	C52 H103 O7 N1 P1	0	4574.21	12591.8	19350.3	0	28594.3	49422	32988.7	0	0	0	0	0	31943	29127	88123.3	0	21393.1	1.56137e+06	4029.49	16125.7	8154.34	0.0580197	0.312685
1380		896.71	40.8616	C52 H99 O8 N1 P1	252657	94101.8	290112	118695	72394.1	1.39944e+06	260318	186140	51991.8	17782.5	58843.7	7480.49	14038.8	112202	1.20797e+06	1.95545e+06	256473	491615	7.0688e+06	38810.5	35448.7	61935.8	0.174114	0.214569
1381		882.731	41.7811	C52 H101 O7 N1 P1	34141.2	154795	86175.6	307866	25107.5	1.12685e+06	819716	1.04399e+06	27160.9	27555.3	152014	11400.4	17357.2	622265	53810.9	4.43172e+06	15319.9	333893	1.27855e+06	176614	351316	73332.7	0.361791	0.311005
1382	1	894.695	39.6514	C52 H97 O8 N1 P1	21623.6	78532.3	74233	85562.3	26277.7	660975	85588.7	3.95916e+06	36856.3	21931.1	40595.8	49353.1	54030.6	46237.9	271884	299362	63388.1	346187	4.97632e+06	50992.7	263059	69657.7	0.563065	0.621681
1383	1	894.695	40.8398	C52 H97 O8 N1 P1	129059	139467	289508	678166	49273.7	971933	619180	1.61985e+06	189005	43660.2	17192.7	16253.8	3322.18	114030	182527	425797	213929	404942	282358	21184.3	78707.8	9594.87	1.90382	0.245353
1384		880.715	41.7991	C52 H99 O7 N1 P1	208352	553484	328390	1.85956e+06	423477	2.27044e+06	5.82232e+06	1.23946e+07	285423	289581	16249.1	14636.4	132135	3.89103e+06	665121	5.88407e+06	523227	2.04459e+06	1.95136e+06	9228.7	37760.9	155331	1.12321	0.8636
1385		892.679	39.1458	C52 H95 O8 N1 P1	712738	389178	429317	1.58834e+06	532666	3.5702e+06	640522	5.39247e+06	335922	63311.2	410651	84334.8	47015.6	32938.8	717311	1.05409e+06	520942	1.72255e+06	463608	113512	502164	125938	1.871	0.303768
1386		878.7	40.2362	C52 H97 O7 N1 P1	5.01892e+06	5.34817e+06	4.36312e+06	1.74691e+07	3.70474e+06	1.62919e+07	2.3063e+07	7.26396e+07	2.27202e+06	956982	631757	148748	3.14089e+06	1.16037e+08	6.74673e+06	5.71249e+07	4.76096e+06	1.28831e+07	1.97091e+06	2.83709e+06	159307	676283	0.528267	0.46938
1387		916.656	40.271	C52 H96 O7 N1 P1 K1	255144	181497	258593	2.06045e+06	213941	2.06471e+06	1.15336e+06	9.73107e+06	133852	8025.23	11445.7	1876.98	20792.9	8.7675e+06	462637	6.37078e+06	194178	964958	7829.3	15590.7	16586.2	7216.28	0.662959	0.6417
1388		900.682	40.2489	C52 H96 O7 N1 P1 Na1	84084.2	108914	104083	295001	51646.2	365772	606255	1.56274e+06	29731.5	20356.4	91708.5	213480	259662	4.50213e+06	443070	2.99151e+06	95360.7	194352	1.00481e+06	222350	31787.9	314604	0.267983	0.174087
1389		890.663	37.2763	C52 H93 O8 N1 P1	146547	25828.8	108984	60139.7	24720.2	1.575e+06	53574.8	1.30443e+06	86584.4	37352.4	29842.3	17397.9	44086.5	60515.1	201647	525671	144657	119896	16287.7	56284.6	317697	60656	1.6185	0.515015
1390	1	876.684	38.9665	C52 H95 O7 N1 P1	3.96303e+06	2.8318e+06	3.89466e+06	7.92871e+06	3.10116e+06	8.50767e+06	1.54943e+07	8.47856e+07	1.39987e+06	1.54578e+06	56768.5	317996	35793.1	6.14028e+07	4.64406e+06	4.20135e+07	3.67184e+06	5.63791e+06	679817	41147.8	533909	898125	0.775369	0.764081
1391		914.64	38.9949	C52 H94 O7 N1 P1 K1	127794	26067.9	239897	1.20825e+06	56053.6	1.13972e+06	1.43101e+06	8.68829e+06	51622.1	1005.41	9698.64	4706.48	3398.83	3.39397e+06	168111	3.20934e+06	92375.7	551320	3735.93	7335.59	2598.14	5154.97	1.2095	0.832829
1392	1	876.684	40.025	C52 H95 O7 N1 P1	864763	823708	512353	1.62681e+06	665605	2.74007e+06	3.48423e+06	1.32308e+07	457689	329523	342837	198891	21363	6.51646e+06	972709	1.2116e+07	626311	649353	786328	233889	55705.8	259579	0.78836	0.761809
1393		886.632	35.165	C52 H89 O8 N1 P1	891384	173587	330984	566692	1.51669e+06	6.50871e+06	1.1393e+06	2.34175e+07	134075	3.21132e+06	54314.9	1.46941e+06	122211	2.12939e+06	311762	762730	1.31206e+06	5.72687e+06	144576	2.76184e+06	75489.9	150997	2.04633	0.419708
1394		884.616	33.8723	C52 H87 O8 N1 P1	914765	193489	99714.4	272680	231250	6.32185e+06	365040	1.06467e+07	695671	100847	16520.5	18040.7	148292	414545	359070	3.04449e+06	107659	7.4743e+06	343654	266549	87548.8	52332.2	1.141	0.87724
1395		914.757	43.6022	C53 H105 O8 N1 P1	0	3021.07	0	0	0	5975.06	0	0	0	0	0	0	0	14247.4	0	0	0	13691.5	5.12942e+06	0	424.459	0	0.00120751	0.344322
1396		912.742	42.3668	C53 H103 O8 N1 P1	0	19317.8	0	0	0	7965.97	0	4914.08	0	3792.63	0	0	0	0	0	5837.94	12469.9	11869.7	3.10911e+06	0	1792.96	0	0.00793247	0.344985
1397		906.695	40.1666	C53 H97 O8 N1 P1	47063.5	91904.3	5669.33	47060.3	54424.5	67536.7	148780	11520.1	26789	30844.5	0.0529196	8685.99	485.115	300316	20151.8	9797.82	359599	9528.64	14738.5	2749.53	5707.53	0	0.518102	0.449534
1398		928.773	44.0082	C54 H107 O8 N1 P1	0	9635.84	0	0	9666.72	76652.2	0	0	0	0	0	0	0	12145.6	15660.1	10954.1	0	42695.8	1.1058e+07	14752.2	0	4201.3	0.00595336	0.344687
1399		926.757	42.7397	C54 H105 O8 N1 P1	15788.5	9082.67	0	13636.5	0	82759	0	12245.5	0	2812.68	0	0	0	0	11220.9	14753.8	0.0929414	72133.2	7.40575e+06	14301.9	3242.11	15250.7	0.0125226	0.343375
1400		924.742	42.49	C54 H103 O8 N1 P1	0	0	4473.15	0	0	59751.6	0	33102.4	10452.2	3092.67	0	0	0	0	72918.6	47619.1	12683	133113	354327	0	25023.3	5436.24	0.117885	0.134131
1401	1	922.726	40.6805	C54 H101 O8 N1 P1	0	0	0	0	0	28149.4	0	38327	12542.3	14224.9	8406.07	11195.6	4025.77	0	24442.6	13072.6	10604.8	41576.2	55198.5	4653.19	34895	8546.63	0.419249	0.104679
1402	1	922.726	42.1867	C54 H101 O8 N1 P1	18985.9	14423.3	37945	114537	8085.93	390382	61157.1	181670	58748.2	12377.5	11452.4	22391.1	3697.19	0	17593.5	60721.7	125630	346908	2.92889e+06	4071.2	16331.9	5162.04	0.184834	0.351104
1403		920.71	40.7311	C54 H99 O8 N1 P1	152259	39555.1	65699.8	192998	77560.4	497665	87730.1	548151	48090.6	62312.6	19585.8	22956.4	134835	84912.4	184190	237348	68236	278498	290245	19130.9	131384	23647	1.02428	0.953052
1404		918.695	39.4938	C54 H97 O8 N1 P1	53172.4	33846.5	54710.9	93046.7	21254.9	865344	34167	2.75709e+06	14803.8	53811	7557.36	5933.48	16168.8	32147.7	143523	231498	99617.4	108858	111965	5426.64	4564.76	27085.4	3.63127	0.319042
1405		916.679	38.6517	C54 H95 O8 N1 P1	43222.4	17635.7	0	70723.3	0	835174	14028.6	335613	27898.9	36339.6	41474.4	0	39400.9	6478.5	40429.7	167556	9429.27	148046	316170	19751.6	182857	31127.7	1.0976	0.894286
1406		914.663	36.8689	C54 H93 O8 N1 P1	209411	5746.79	24617.2	49894	48383	301356	72153.2	6.60273e+06	14929.2	57817.5	13475.6	46647.7	29528.3	0	13833.7	202858	0	151282	41074.1	70019.1	0	43771.7	9.90011	0.324591
1407		946.726	41.4832	C56 H101 O8 N1 P1	0.0995866	0	0	0	0	177063	0	105045	5217.18	0	0	0	0	0	0	8812.56	2902.54	59566.1	2.77817e+06	0	4908.7	0	0.0696892	0.366108
1408		944.71	39.9165	C56 H99 O8 N1 P1	0	0	0	0	0	138391	0	122336	0	19549.1	14378.1	0	0	0	28837.3	10708	0	25591.1	1.26826e+06	0	0	0	0.152986	0.398046
1409		454.293	14.2854	C21 H45 O7 N1 P1	2.3495e+06	571448	1.05664e+06	7.90747e+06	672292	4.82847e+06	3.43374e+06	2.28507e+06	2.54062e+06	2.75873e+06	1.87681e+06	3.84702e+06	2.07428e+06	7.66281e+06	6.68679e+06	1.50911e+06	2.92675e+06	9.20144e+06	3.8652e+06	3.10091e+06	2.53262e+06	719162	0.656017	0.213206
1410		480.308	15.2159	C23 H47 O7 N1 P1	34287.3	20225.4	398764	5.19092e+06	201273	3.41601e+06	1.96805e+06	2.74985e+06	1.04844e+06	1.94608e+06	1.61976e+06	3.03255e+06	2.80769e+06	6.32231e+06	3.82644e+06	2.01486e+06	978038	3.36047e+06	3.69192e+06	1.51126e+06	1.09754e+06	405750	0.728859	0.372705
1411		502.293	11.2201	C25 H45 O7 N1 P1	467890	707443	0.179152	526135	277728	1.61728e+06	1.62236e+06	2.07785e+06	138261	879886	631811	841680	677406	1.35048e+06	540146	1.03894e+06	1.04023e+06	2.85523e+06	640659	667507	793955	376284	0.778799	0.460053
1412		662.477	32.9187	C35 H69 O8 N1 P1	160193	11950.5	45265.5	230763	61022.5	716139	40109.4	195754	75147.4	67298.9	137872	120075	187892	213292	132522	89583.7	173565	207295	160461	100879	267342	49089.2	1.01782	0.960741
1413		664.491	32.8637	C35 H71 O8 N1 P1	0	36159.4	0.845427	672920	0	636935	0	187981	109069	58906.3	618005	56764.3	970492	532363	204577	0	377976	255977	870143	669594	1.29712e+06	94701.4	0.538604	0.206492
1414		664.489	32.7967	C36 H68 O7 N1 P1 Li1	0	26015.7	76093.5	286966	0	559623	0	177597	0.987097	326968	623147	964718	982655	451852	9.04747	0	349327	255977	872783	670961	1.14867e+06	162147	0.71214	0.461105
1415		662.473	30.9575	C36 H66 O7 N1 P1 Li1	12914.5	0	0	44522.2	0	755978	43963.9	0	20328.6	7398.19	15701.6	123317	27696.6	33676.9	25641.4	0	13715.9	15158.7	21359.6	21071.8	57862.3	0	3.86332	0.315704
1416		714.504	32.5346	C37 H74 O8 N1 P1 Na1	338238	41144.4	261594	6.14322e+06	686714	582825	1.40867e+06	3.33204e+06	294112	127504	175762	594288	21142.3	32869	591370	983205	196609	3.68894e+06	642290	70694.2	79564.4	37098.3	1.53375	0.555282
1417		690.508	35.2193	C37 H73 O8 N1 P1	1.82134e+06	1.17196e+06	1.06503e+06	2.28275e+06	1.57545e+06	3.52639e+06	1.18723e+06	5.71116e+06	1.34534e+06	374484	844310	562320	1.15256e+06	2.9212e+06	1.58769e+06	1.23373e+06	1.93919e+06	1.83638e+06	755955	808655	650832	272960	1.3043	0.412508
1418		692.522	35.2296	C37 H75 O8 N1 P1	3.12883e+06	2.05748e+06	2.36539e+06	7.08816e+06	3.02077e+06	8.27368e+06	2.85976e+06	1.40697e+07	2.29564e+06	503696	717445	354086	6.80209e+06	7.39952e+06	3.93614e+06	2.69194e+06	4.75247e+06	5.58017e+06	5.19442e+06	5.94571e+06	4.65392e+06	179991	0.918919	0.781493
1419		676.528	36.3576	C37 H75 O7 N1 P1	2.07651e+06	1.46599e+06	5.9292e+06	4.28136e+06	19594.2	7.23591e+06	3.02936e+06	5.42054e+06	2.18078e+06	2.20687e+06	8.28332e+06	9.21967e+06	1.07112e+07	2.66985e+06	2.0769e+06	3.21643e+06	23979.7	3.76598e+06	6.49091e+06	5.38737e+06	1.00435e+07	4.98076e+06	1.11148	0.723477
1420		712.489	31.308	C37 H72 O8 N1 P1 Na1	179075	20652	7797.43	555857	48940.7	865973	308290	269784	17183.8	636324	350568	610231	291792	409792	144149	16310.9	310814	410185	581237	561385	734620	75109.4	0.888428	0.723917
1421		688.492	33.4232	C37 H71 O8 N1 P1	2.70286e+06	933320	877918	8.69011e+06	1.45273e+06	1.21926e+07	2.49013e+06	4.15763e+06	2.32132e+06	68695.9	548543	1.47326e+06	1.10951e+06	4.53908e+06	4.24559e+06	830628	2.48965e+06	3.77349e+06	849735	218033	319960	156183	1.55047	0.36892
1422		690.507	33.4095	C37 H73 O8 N1 P1	4.18602e+06	404232	1.03146e+06	1.73218e+07	1.337e+06	3.31889e+07	3.28902e+06	1.04744e+07	2.18049e+06	740274	1.08821e+06	7.37118e+06	6.18135e+06	1.26152e+07	1.02263e+07	2.29061e+06	6.74322e+06	1.12531e+07	5.45857e+06	3.06029e+06	1.49929e+06	578152	1.14422	0.775977
1423		712.489	33.4038	C37 H72 O8 N1 P1 Na1	634064	0	0	693440	0	0	0	0	0	255255	133956	646457	96877.4	1.50985e+06	728911	0	567248	181440	146019	69663.3	65399.8	25719.3	0.516996	0.354715
1424		674.513	36.3767	C37 H73 O7 N1 P1	1.31041e+06	821799	3.65559e+06	2.61321e+06	1.00131e+06	3.84595e+06	1.76284e+06	3.2791e+06	1.17406e+06	366465	1.43531e+06	1.82123e+06	1.81419e+06	1.30568e+06	1.05977e+06	1.44237e+06	1.70767e+06	1.79903e+06	1.20865e+06	814720	1.77812e+06	1.02697e+06	1.41971	0.105697
1425		698.51	36.3732	C37 H74 O7 N1 P1 Na1	332773	248375	1.09342e+06	651542	251147	1.00646e+06	407714	642478	348445	127833	900185	893857	907096	585626	399109	583883	663314	615355	607263	531983	819535	466219	1.02571	0.882561
1426		674.512	34.5022	C37 H73 O7 N1 P1	13.6948	523705	265442	9.83736e+06	882228	1.19117e+07	7.49529	1.53604e+06	6.95736	2.57159e+06	9.58041e+06	1.74624e+07	1.16067e+07	1.5026e+06	2.39556e+06	1.82657e+06	1.02893e+06	2.49732e+06	1.42953e+07	3.2464e+06	6.74757e+06	3.58163e+06	1.23418	0.663009
1427		688.491	31.396	C37 H71 O8 N1 P1	79391.4	20371	23081.4	821037	13964.5	1.57907e+06	24816.2	219746	32968.4	314326	273789	1.00518e+06	371004	36921.2	414662	17065	58178.2	27333.8	1.55531e+06	495760	103210	231276	1.1254	0.849028
1428		686.477	31.4253	C37 H69 O8 N1 P1	10084	7940.2	26306.1	565716	20798.7	881548	140650	123047	199613	155656	133329	225970	327076	130229	134353	24283	51457	22261	337318	143521	126534	58794.8	1.89622	0.201461
1429		672.497	34.5756	C37 H71 O7 N1 P1	1.24034e+06	148976	617964	3.28347e+06	481347	6.23734e+06	1.83703e+06	34441.7	790373	96545.8	44969.1	742420	466098	279284	1.92656e+06	685996	297480	1.97943e+06	375559	81785.1	116372	148680	1.88277	0.306073
1430		696.494	34.4887	C37 H72 O7 N1 P1 Na1	122046	0	0	105640	0	302203	130758	0	0	185317	516697	1.7403e+06	425113	0	201792	13609.2	24599.1	59791.8	576195	162117	350983	204933	1.5323	0.526084
1431		704.524	36.006	C38 H75 O8 N1 P1	44717.5	0	0	168297	9943.16	22164	0	105901	29547.5	73352.9	21836.9	4392.81	30713.7	55068.6	16113.8	10389.6	27793.3	50178.7	42337.2	4870.54	14291.3	3361.05	1.57607	0.361171
1432		706.538	36.0697	C38 H77 O8 N1 P1	80915.6	63740.5	92333.9	161642	130332	1.0971e+06	363801	114799	185832	626981	384490	115933	244763	177515	98875.7	89213	228792	39638.9	596547	320336	195882	168000	1.32426	0.491029
1433		702.508	34.5281	C38 H73 O8 N1 P1	386411	91531.8	70486.1	1.70547e+06	188748	1.94743e+06	493992	1.51761e+06	818956	14963.1	10491.9	231809	19435.8	148821	294245	235920	398185	680439	1.23681e+06	14052.9	6627.48	5895.87	1.71813	0.318992
1434		688.528	35.4969	C38 H75 O7 N1 P1	128597	2.37458	0.806824	994844	6.38677	2.6662e+06	274563	167133	10.2847	1.63162e+06	1.90445e+06	2.36502e+06	2.42761e+06	135550	2.75399	48825.2	259377	1.27288e+06	3.45533e+06	1.24778e+06	1.93449e+06	1.70908e+06	0.864072	0.758433
1435		710.51	33.8514	C38 H74 O7 N1 P1 Na1	447760	496268	670239	2.06843e+06	369608	1.50047e+06	626643	3.16232e+06	539966	16012	15307.7	2.40634e+06	1.73945e+06	361481	194070	677802	556839	1.71782e+06	113012	21221.8	2.5523e+06	90566.4	1.54859	0.350122
1436		720.554	37.2622	C39 H79 O8 N1 P1	1.45722e+06	1.33599e+06	1.31978e+06	4.00932e+06	1.21308e+06	7.35912e+06	1.33605e+06	1.07472e+07	1.83693e+06	3.2241e+06	3.41429e+06	1.8415e+06	260012	2.04026e+06	2.77101e+06	2.40028e+06	1.97362e+06	2.18157e+06	5.78186e+06	2.36097e+06	5.44741e+06	143188	1.08547	0.815473
1437		718.539	37.2881	C39 H77 O8 N1 P1	762003	870700	621772	2.35241e+06	808720	3.19919e+06	880899	4.77131e+06	1.15482e+06	81975.6	25241.5	33750.8	629067	960092	1.30657e+06	1.03007e+06	786583	865509	178346	414520	794569	23042.9	1.76273	0.209061
1438		742.536	37.3067	C39 H78 O8 N1 P1 Na1	173658	49943.8	182437	353720	136481	764484	105259	1.12456e+06	194721	175571	38517	177497	32296.6	227269	512746	245697	232193	471576	476147	39571.3	28383.4	16571.9	1.07966	0.859134
1439		706.575	38.3755	C39 H81 O7 N1 P1	214284	98220.9	53018.3	166945	45383.4	213232	128127	215941	31192.3	464038	657763	809742	837628	230496	30792.5	128541	82163.7	215636	1.62179e+06	671209	847515	335450	0.654384	0.415112
1440		704.56	38.3723	C39 H79 O7 N1 P1	6728.23	38519.2	56922.6	69792.2	11100.8	120428	40433.4	60074.4	53577.6	39480.4	10135.9	96300.2	120160	5235.84	25730.8	20382.1	10977	5506.18	230935	76299.1	83210.5	62681.2	0.961673	0.933849
1441		704.559	38.3059	C39 H79 O7 N1 P1	1.09762e+06	1.41643e+06	1.95553e+06	2.41345e+06	662467	4.27554e+06	1.95847e+06	2.30906e+06	1.97923e+06	2.15943e+06	2.5016e+06	2.52946e+06	3.31477e+06	1.6025e+06	1.31048e+06	3.92032e+06	1.48532e+06	1.74298e+06	5.50095e+06	2.1348e+06	5.584e+06	2.77817e+06	0.759083	0.285399
1442		718.538	35.5336	C39 H77 O8 N1 P1	6.57781e+07	5.35108e+07	5.1862e+07	1.85314e+08	5.41737e+07	3.04513e+08	6.98796e+07	1.49579e+08	7.02636e+07	2.06906e+08	1.04138e+08	1.15446e+08	1.67525e+08	5.77787e+07	8.21736e+07	4.94733e+07	8.61542e+07	1.39288e+08	3.07586e+08	1.01976e+08	1.39066e+08	7.6896e+07	1.06395	0.829088
1443		716.524	35.5334	C39 H75 O8 N1 P1	3.7407e+07	2.58304e+07	2.566e+07	7.9437e+07	2.50608e+07	1.15389e+08	3.13565e+07	6.01163e+07	3.84907e+07	2.73941e+07	1.3787e+07	1.61328e+07	2.12129e+07	2.15877e+07	3.30944e+07	1.76939e+07	3.2185e+07	5.22336e+07	4.54593e+07	1.16371e+07	1.96174e+07	8.84975e+06	1.47762	0.190284
1444		756.494	35.5328	C39 H76 O8 N1 P1 K1	1.53285e+07	1.10137e+07	1.0913e+07	3.30575e+07	1.22242e+07	4.59878e+07	1.40396e+07	2.09759e+07	1.40553e+07	3.75955e+06	3.20192e+06	3.16168e+06	3.65126e+06	1.28114e+07	1.87486e+07	8.77368e+06	1.75566e+07	2.48712e+07	4.96043e+06	2.46401e+06	2.4233e+06	2.24188e+06	1.39679	0.36046
1445		702.544	36.8723	C39 H77 O7 N1 P1	846039	2.59609e+06	4.56012e+06	6.79138e+06	1.38736e+06	7.58265e+06	4.09382e+06	3.99669e+06	3.69247e+06	8020.24	9237.42	14572.9	14832.4	2.15539e+06	220578	2.43275e+06	1.04352e+06	3.56521e+06	37326.8	22686	12415.4	25654	2.58961	0.064081
1446		702.544	38.3609	C39 H77 O7 N1 P1	679227	963437	1.11997e+06	1.34755e+06	265172	2.90303e+06	1.4422e+06	1.29291e+06	1.16371e+06	15990	17351	470909	43352.7	555024	744919	1.82758e+06	727534	819486	950651	400412	121754	218859	1.27504	0.493022
1447		726.541	38.3513	C39 H78 O7 N1 P1 Na1	198058	209373	334855	309900	93977.5	636261	293686	500845	358042	191769	301467	335932	16352.1	174128	83065.1	384306	308749	81836.4	30057.2	272859	616815	12719.4	1.33227	0.377558
1448		702.543	36.635	C39 H77 O7 N1 P1	5.90998e+07	4.81949e+07	1.03671e+08	1.37604e+08	6.39669e+07	1.7265e+08	9.04858e+07	9.81007e+07	7.48267e+07	1.59322e+08	1.17861e+08	1.7794e+08	2.15268e+08	4.12623e+07	6.07806e+07	1.27196e+08	8.16371e+07	1.27757e+08	2.44974e+08	1.40813e+08	2.00709e+08	1.5895e+08	0.888124	0.581935
1449		738.504	31.6882	C39 H74 O8 N1 P1 Na1	268738	129765	76691.1	2.61358e+06	305416	71888.1	1.20968e+06	1.81218e+06	270689	1.77078e+06	1.53583e+06	5.21863e+06	4.35031e+06	2.48645e+06	38024.5	213579	809574	1.61326e+06	2.9096e+06	3.58773e+06	2.43307e+06	482171	0.932715	0.865444
1450		738.504	32.399	C39 H74 O8 N1 P1 Na1	1.10302e+07	4.43749e+06	1.17696e+07	6.74809e+07	3.40963e+06	7.39984e+07	2.30665e+07	2.98339e+07	2.06578e+07	1.87603e+06	5.73339e+06	2.03163e+06	1.18373e+07	1.59617e+07	2.06362e+07	1.0676e+07	1.05486e+07	9.4119e+07	1.49776e+07	9.12487e+06	1.78725e+07	68822.2	0.953469	0.93109
1451		714.508	33.7999	C39 H73 O8 N1 P1	2.91064e+06	905475	534951	9.76246e+06	447151	1.62292e+07	1.43348e+06	6.75576e+06	1.11343e+06	6.91147e+06	6.7629e+06	7.67875e+06	1.28758e+07	3.26174e+06	6.18657e+06	1.16041e+06	1.37551e+06	3.12763e+06	1.38165e+07	9.08453e+06	8.57275e+06	6.11856e+06	0.976266	0.944643
1452		716.522	33.7928	C39 H75 O8 N1 P1	3.65023e+06	2.51874e+06	661340	2.50184e+07	2.55798e+06	3.41475e+07	1.5273e+06	1.76475e+07	1.79467e+06	3.83732e+07	4.27024e+07	4.5518e+07	7.85307e+07	8.48892e+06	1.99254e+07	2.58175e+06	2.91061e+06	8.90395e+07	9.49269e+07	5.03391e+07	5.85195e+07	3.73063e+07	0.560346	0.212884
1453		738.504	33.8055	C39 H74 O8 N1 P1 Na1	587647	83160.6	3.77345e+06	342152	155604	1.86008e+06	7.82096e+06	230145	65549.2	2.86684e+06	4.317e+06	4.63819e+06	6.61951e+06	1.18767e+06	2.86958e+06	189003	426261	1.08734e+06	6.78529e+06	4.08283e+06	3.89884e+06	4.11865e+06	0.937112	0.870404
1454		754.478	33.7966	C39 H74 O8 N1 P1 K1	1.008e+06	208048	66897.6	4.51685e+06	4.36646e+06	6.4056e+06	287509	815162	554641	1.05773e+06	1.12178e+06	1.52439e+06	2.16683e+06	1.66085e+06	3.19351e+06	233506	410406	937436	2.27677e+06	1.69611e+06	1.34126e+06	1.34663e+06	1.27397	0.534449
1455		700.529	35.567	C39 H75 O7 N1 P1	129311	28190.7	707066	732466	361669	66232.1	467799	549794	96096.1	22764.6	6788.52	48031.7	6956.59	385656	323170	989617	613555	246188	42165.3	12240.1	14451.4	19452.2	0.843162	0.738073
1456		700.528	35.153	C39 H75 O7 N1 P1	1.01639e+07	6.18279e+06	4.35966e+07	4.1394e+07	1.46123e+07	5.80595e+07	8.66259e+07	2.49425e+07	2.40123e+07	6.26338e+06	2.69867e+07	3.50512e+07	6.27326e+07	7.01131e+06	4.68836e+07	5.33938e+07	2.50185e+07	5.05457e+07	5.93915e+07	2.22093e+07	6.59182e+07	7.835e+07	0.746344	0.272993
1457		712.492	32.0656	C39 H71 O8 N1 P1	218354	93940.4	92111.9	1.85999e+06	208428	4.68169e+06	472949	1.29164e+06	436941	27937.3	45287.1	76363.1	1.03011e+06	612607	1.32723e+06	104225	369769	780517	58119.9	64583.7	8447.67	24453.6	2.17733	0.277431
1458		714.507	32.0768	C39 H73 O8 N1 P1	371993	122719	238289	2.98281e+06	370423	7.60254e+06	367802	2.72278e+06	725926	194623	88482.3	282715	650683	1.87711e+06	3.13406e+06	637119	729739	1.94662e+06	462725	208084	558871	324205	1.1719	0.78333
1459		736.489	31.9965	C39 H72 O8 N1 P1 Na1	25097.5	0	0	197515	0	265287	14337.9	189460	22097.2	86469.2	173891	82553.7	849411	90991.2	487113	0	76346	150187	582333	151083	59531.7	98649.4	0.77797	0.657652
1460		698.513	35.2042	C39 H73 O7 N1 P1	4.47833e+06	3.46383e+06	2.0394e+07	1.72808e+07	8.51953e+06	2.15492e+07	3.78119e+07	1.12753e+07	1.21373e+07	6.14285e+06	4.00217e+06	604969	985674	2.75923e+06	2.17954e+07	2.06589e+07	1.1028e+07	2.15573e+07	1.15327e+06	622409	108493	1.05431e+07	1.14056	0.746116
1461		700.528	35.16	C39 H75 O7 N1 P1	1.01639e+07	6.18279e+06	4.35966e+07	4.1394e+07	1.46123e+07	5.80595e+07	8.66259e+07	2.49425e+07	2.40123e+07	6.26338e+06	2.69867e+07	3.96316e+07	6.27326e+07	7.01131e+06	4.68836e+07	5.33938e+07	2.50185e+07	5.05457e+07	5.93915e+07	2.22093e+07	6.59182e+07	8.21867e+07	0.747089	0.278812
1462		698.512	33.8871	C39 H73 O7 N1 P1	162834	20995.2	120656	2.00131e+06	27927.6	135978	759358	0	46289.8	41273.2	100957	587536	42947.3	142391	137766	288236	566094	667318	891537	179085	1.17479e+06	81052.5	0.678857	0.474152
1463		710.477	31.4273	C39 H69 O8 N1 P1	89329.5	0	25391.6	261668	28908.1	470210	210365	25896.7	100517	9108.01	12801	8040.08	6699.3	158555	98356.5	0	142555	192024	4199	17114.7	8240.15	4908.68	1.38133	0.576678
1464		712.491	31.3878	C39 H71 O8 N1 P1	179075	20652	103121	578913	48940.7	1.08153e+06	337957	264995	5242.8	696291	90139.4	637954	35404.2	415411	200349	20467.1	326214	430780	36194.3	562959	741391	78876.9	1.00431	0.991509
1465		696.497	33.8452	C39 H71 O7 N1 P1	26783.1	0	48949.9	217076	29480.1	126282	116382	1.70894	37947.3	56835.4	16783.1	122760	10068.5	50635	155398	76419.5	47752	136982	240661	89360.2	278560	29854.8	0.506791	0.100645
1466		698.512	33.8965	C39 H73 O7 N1 P1	162834	20995.2	120656	105627	27927.6	135978	759358	0	46289.8	39455.2	108419	804602	207868	142391	147691	288236	566094	343554	1.33867e+06	179085	1.14851e+06	68805.8	0.416399	0.137733
1467		696.496	32.6188	C39 H71 O7 N1 P1	63905.9	68651.3	158440	652662	44924.2	1.01065e+06	52872.4	1.04167e+06	61545.5	52030.9	58116.4	389684	30278.4	38806.6	105850	193204	0	360061	583824	19576.7	1.40799e+06	21267.5	0.934397	0.915589
1468		694.482	32.6249	C39 H69 O7 N1 P1	16656.7	40757.6	24142.5	109821	8931.91	281736	9653.28	261697	18977.6	1721.82	48811.4	6164.04	18984.7	0	31039.1	49792.1	12739.4	114202	79702.3	34683.2	57556.1	10744.8	1.50366	0.465789
1469		756.551	36.0074	C40 H80 O8 N1 P1 Na1	391637	210472	6.20452e+06	1.06273e+06	474298	4.00668e+06	2.27788e+06	5.52772e+06	820920	574578	93753.9	323401	114899	730285	383031	724804	325814	1.29602e+06	610331	151010	258957	15145.6	3.40094	0.0709059
1470		754.536	34.2563	C40 H78 O8 N1 P1 Na1	52158.5	0	86252.4	62929.5	32123.1	122570	651124	773434	18602.5	1.38659e+06	555531	745428	329115	23825.9	12308.1	29893.4	28695.9	513222	684443	681677	635539	34867.6	1.26077	0.635688
1471		730.539	36.5717	C40 H77 O8 N1 P1	1.8757e+06	818610	1.2656e+06	4.3478e+06	1.14376e+06	7.13118e+06	1.63071e+06	9.43359e+06	3.0841e+06	2.97932e+06	708354	383127	542277	503024	1.66455e+06	850322	1.18652e+06	2.45981e+06	2.95326e+06	481082	172578	494827	2.27281	0.0862236
1472		732.554	36.5703	C40 H79 O8 N1 P1	1.53669e+06	1.40433e+06	1.17241e+06	5.10103e+06	1.78921e+06	8.67412e+06	1.70438e+06	1.5854e+07	4.59894e+06	2.65529e+07	4.96187e+06	2.56058e+06	6.76169e+06	1.17811e+06	2.91185e+06	2.5895e+06	1.82961e+06	4.75201e+06	3.17467e+07	3.35403e+06	4.84346e+06	3.70441e+06	1.00571	0.992537
1473		754.536	36.5427	C40 H78 O8 N1 P1 Na1	6042.86	2019.86	2082.73	24515	13944.9	185979	80872.9	33361	0	162323	38128.3	0	46946.5	132911	282806	194529	177740	578690	483021	0.00613168	46309.3	25542.6	0.214809	0.0392555
1474		716.559	37.3495	C40 H79 O7 N1 P1	934065	735691	1.9143e+06	2.98409e+06	1.60497e+06	2.14916e+06	997741	3.94439e+06	1.7377e+06	2.3065e+07	3.0057e+06	2.79992e+06	5.03693e+06	646468	534439	3.9232e+06	1.78654e+06	1.2169e+06	1.06866e+07	4.53484e+06	3.55014e+06	3.53332e+06	1.1589	0.784429
1475		728.524	35.0574	C40 H75 O8 N1 P1	25210.3	200698	733277	334849	55485.9	308809	64242.8	2.46405e+06	1.0342e+06	252728	191715	144135	313276	42466.6	983971	217089	625408	1.72513e+06	291290	113527	50916.6	218830	0.993006	0.990028
1476		716.559	37.3495	C40 H79 O7 N1 P1	934065	735691	1.9143e+06	2.98409e+06	1.60497e+06	2.14916e+06	997741	3.94439e+06	1.7377e+06	2.3065e+07	3.0057e+06	2.79992e+06	5.03693e+06	646468	534439	3.9232e+06	1.78654e+06	1.2169e+06	1.06866e+07	4.53484e+06	3.55014e+06	3.53332e+06	1.1589	0.784429
1477		738.541	37.3836	C40 H78 O7 N1 P1 Na1	103735	72856.3	304865	214652	341517	277401	35354.3	238789	341231	1.75015e+06	395908	330528	477725	77609.6	131786	448124	303094	36599.6	610539	390836	320394	317452	1.28269	0.547269
1478		718.536	35.4675	C40 H74 O7 N1 P1 Li1	98620.8	4.70982e+07	55453.9	1.77604e+08	4.87662e+07	2.87922e+08	117343	1.29668e+08	40519.4	2.07739e+08	1.00924e+08	1.00719e+08	1.68932e+08	5.67747e+07	8.09556e+07	4.00694e+07	60090.2	1.45085e+08	3.12626e+08	1.03845e+08	1.27663e+08	6.74278e+07	0.940617	0.877911
1479		770.567	36.7439	C41 H82 O8 N1 P1 Na1	1.91569e+07	1.21146e+07	1.80478e+07	3.88882e+07	1.30211e+07	6.62594e+07	1.62977e+07	5.56815e+07	1.28625e+07	4.51102e+07	2.45379e+07	4.52863e+07	3.35485e+07	1.16129e+07	2.61903e+07	2.14798e+07	3.29966e+07	4.55907e+07	7.5882e+07	4.07318e+06	1.55929e+08	3.36882e+07	0.681041	0.395918
1480		748.585	39.0609	C41 H83 O8 N1 P1	79597.6	40837.9	112538	363787	30789.3	647920	89544.1	496332	310616	479758	200562	12830.8	246264	84028.8	349040	368129	71192.5	128613	86891.2	165827	506761	237043	1.07835	0.82359
1481		746.571	39.0785	C41 H81 O8 N1 P1	101800	31709.1	43637.7	175700	0	372818	31422.7	289761	158430	9241.65	26434.8	9867.33	4704.33	27655.9	80393.8	155477	19805.8	47193.1	83902.5	27261.5	45138.8	5831.03	1.76432	0.269825
1482		756.588	38.7133	C41 H84 O7 N1 P1 Na1	684830	1.86386e+06	563853	5.83084e+06	1.48233e+06	3.75296e+06	1.30651e+06	5.79408e+06	1.75081e+06	6.36809e+06	1.374e+06	1.51063e+06	2.17842e+06	1.68507e+06	437748	4.16814e+06	2.62917e+06	1.35353e+06	7.10271e+06	15520.1	170197	3.91633e+06	1.11078	0.787952
1483		732.59	40.0343	C41 H83 O7 N1 P1	27968.1	59681.8	268850	318655	102141	433790	362306	299836	462084	386211	319826	308458	18955.9	163267	68192.9	663587	130030	147224	746881	26192.4	564544	54336.7	0.909512	0.810212
1484	1	768.551	35.9696	C41 H80 O8 N1 P1 Na1	1.60437e+08	1.11834e+08	1.91743e+08	3.4979e+08	1.33141e+08	6.63015e+08	2.45953e+08	7.40512e+08	1.22363e+08	3.24374e+08	2.60379e+08	2.23569e+08	2.67109e+08	1.65514e+08	1.30699e+08	1.40887e+08	2.13628e+08	4.1205e+08	2.50479e+08	2.85524e+08	2.4757e+08	1.45639e+08	1.31866	0.273317
1485		746.569	37.5242	C41 H81 O8 N1 P1	8.50377e+07	6.33363e+07	7.45161e+07	1.55397e+08	6.56393e+07	2.95116e+08	4.73155e+07	3.11302e+08	7.06964e+07	3.02386e+08	1.17802e+08	8.61868e+07	2.29168e+08	5.29727e+07	9.29417e+07	1.0974e+08	6.64953e+07	1.01768e+08	5.29162e+08	9.50211e+07	2.30204e+08	1.11156e+08	0.948629	0.891687
1486	1	768.551	37.5267	C41 H80 O8 N1 P1 Na1	1.37771e+07	9.02626e+06	8.58988e+06	1.84734e+07	9.47043e+06	3.26765e+07	6.57125e+06	3.3227e+07	9.00049e+06	2.08511e+07	1.24318e+07	8.61836e+06	2.19303e+07	8.71324e+06	1.77895e+07	1.71731e+07	1.32182e+07	1.78454e+07	3.51881e+07	1.05944e+07	1.61807e+07	1.10666e+07	0.958769	0.854007
1487		744.555	37.5279	C41 H79 O8 N1 P1	4.85846e+07	3.47278e+07	3.86209e+07	8.79271e+07	3.68607e+07	1.50243e+08	2.494e+07	1.52193e+08	3.76263e+07	4.47859e+07	2.12237e+07	1.82372e+07	3.48856e+07	2.30859e+07	3.92613e+07	3.95587e+07	2.75731e+07	4.11372e+07	8.023e+07	1.62227e+07	3.597e+07	1.79367e+07	1.57637	0.164348
1488		784.525	37.5255	C41 H80 O8 N1 P1 K1	1.9883e+07	1.4389e+07	1.66589e+07	3.44606e+07	1.78087e+07	5.74234e+07	1.12882e+07	5.8204e+07	1.41589e+07	7.52705e+06	3.95124e+06	2.91829e+06	7.22034e+06	9.73225e+06	1.69439e+07	1.94453e+07	1.32557e+07	2.01556e+07	1.30269e+07	3.37495e+06	6.74041e+06	3.77519e+06	1.72925	0.139536
1489	1	754.572	37.07	C41 H82 O7 N1 P1 Na1	6.86804e+06	1.47026e+07	3.31603e+07	1.14027e+07	5.99275e+06	3.23553e+07	5.12612e+07	1.4701e+07	1.6148e+07	3.30636e+07	9.55285e+06	2.97646e+06	6.69655e+06	5.58089e+06	6.94637e+06	1.068e+07	1.14222e+07	2.05301e+07	1.09654e+07	8.52429e+06	1.48006e+06	8.17145e+06	1.96178	0.0566183
1490		730.576	38.7823	C41 H81 O7 N1 P1	873130	336035	1.38942e+06	1.60538e+06	612550	767054	349059	983148	420377	156976	37458.8	19145.4	10746.3	862905	33260.1	1.9075e+06	1.18351e+06	282674	17884.3	4453.49	7606.15	42317.8	1.20545	0.719471
1491	1	754.572	38.773	C41 H82 O7 N1 P1 Na1	195340	181328	79089.4	356077	63927.1	143660	191032	238078	120021	241289	19215.8	11991.9	5858.72	152550	20665.3	928216	336990	55271.3	35938.4	10128	5182.65	6646.49	0.824077	0.779455
1492		770.546	38.7368	C41 H82 O7 N1 P1 K1	263541	142034	258236	667394	79110	443827	90069.9	175904	212822	2871.18	12221.4	14924.4	27556	251708	41969.8	751000	148598	125456	6734.79	12520.4	19513.3	17219.7	1.20386	0.750609
1493		732.59	40.0059	C41 H83 O7 N1 P1	2577.04	59681.8	268850	318655	102141	433790	362306	299836	475070	370625	319826	309377	321478	163267	68192.9	663587	4947.65	147224	731179	308060	565496	364316	0.836436	0.582577
1494		730.575	38.5194	C41 H81 O7 N1 P1	1.71566e+07	1.77728e+07	2.80456e+07	3.19278e+07	1.38943e+07	4.25534e+07	2.54568e+07	2.63044e+07	2.17064e+07	1.71547e+08	2.74752e+07	2.72921e+07	4.16109e+07	1.06009e+07	1.55274e+07	6.34333e+07	1.71747e+07	1.76916e+07	1.40261e+08	3.24626e+07	5.56743e+07	5.23063e+07	0.842022	0.693272
1495	1	766.536	34.1498	C41 H78 O8 N1 P1 Na1	3.64037e+07	2.56267e+07	3.27337e+07	1.23848e+08	3.16928e+07	1.50976e+08	7.18142e+07	1.38931e+08	1.14092e+07	9.11527e+07	1.07312e+06	2.63403e+06	1.01282e+08	6.16746e+07	4.01744e+07	3.33221e+07	2.0455e+07	1.26018e+08	9.59636e+07	3.52334e+06	3.19487e+06	4.19613e+07	1.33103	0.445324
1496	1	766.536	35.9159	C41 H78 O8 N1 P1 Na1	7.38711e+06	4.67743e+06	3.67124e+06	1.53507e+07	5.07303e+06	1.94481e+07	3.13508e+06	1.04218e+07	4.01222e+06	7.73801e+06	8.70612e+06	6.77573e+06	1.16976e+07	7.73417e+06	1.89543e+07	6.17648e+06	6.86201e+06	1.32229e+07	1.72233e+07	6.47825e+06	1.12769e+07	1.07019e+07	0.758737	0.218736
1497		744.554	35.9132	C41 H79 O8 N1 P1	5.28194e+07	3.49261e+07	3.65433e+07	1.92679e+08	4.26919e+07	2.96934e+08	3.74403e+07	1.60705e+08	3.22315e+07	1.24931e+08	8.66745e+07	7.5189e+07	1.53152e+08	4.53264e+07	1.23087e+08	4.97602e+07	4.86901e+07	8.4998e+07	2.63902e+08	7.02455e+07	1.48047e+08	8.64015e+07	0.998019	0.995053
1498		742.539	35.9118	C41 H77 O8 N1 P1	3.1021e+07	1.95752e+07	1.66772e+07	8.63847e+07	2.32424e+07	1.22503e+08	1.71861e+07	6.16684e+07	1.673e+07	1.95186e+07	1.49097e+07	1.34452e+07	2.33183e+07	1.65476e+07	4.33942e+07	1.69276e+07	1.47408e+07	3.24597e+07	4.17111e+07	1.07002e+07	2.41079e+07	1.81739e+07	1.4753	0.272752
1499		782.51	35.9121	C41 H78 O8 N1 P1 K1	1.11819e+07	7.70634e+06	6.39289e+06	3.65297e+07	9.52224e+06	5.27839e+07	6.89562e+06	2.44613e+07	6.43864e+06	3.47941e+06	3.3354e+06	2.40273e+06	4.46538e+06	8.83209e+06	2.15136e+07	7.63773e+06	9.40014e+06	1.5499e+07	7.77579e+06	2.10055e+06	4.46817e+06	3.82812e+06	1.49979	0.35171
1500		728.559	36.9418	C41 H79 O7 N1 P1	1.31467e+07	1.66102e+07	2.08387e+07	3.77511e+07	1.85379e+07	4.78842e+07	2.66369e+07	3.36212e+07	8.59719e+06	1.14055e+08	2.00932e+07	1.85956e+07	3.05761e+07	1.19616e+07	1.13178e+07	2.16491e+07	1.66162e+07	1.95376e+07	7.64582e+07	1.80601e+07	4.54236e+07	5.23382e+07	1.03061	0.931212
1501		764.52	32.9793	C41 H76 O8 N1 P1 Na1	3.46955e+06	1.59685e+06	3.54092e+06	2.53289e+07	1.33644e+06	2.48143e+07	1.82478e+06	6.63134e+06	6.82354e+06	4.40436e+07	1.9113e+07	1.60802e+07	4.1728e+07	827169	6.8358e+06	982643	605496	2.68564e+06	4.3696e+07	3.86364e+07	5.33851e+07	2.74898e+07	0.776057	0.606346
1502		740.524	34.3591	C41 H75 O8 N1 P1	1.14623e+07	7.07169e+06	1.53547e+07	6.49409e+07	1.52553e+07	8.84146e+07	2.24046e+07	5.03911e+07	1.49994e+07	4.56518e+06	1.89669e+06	4.26989e+06	1.86567e+07	1.02603e+07	2.7086e+07	1.31144e+07	1.37568e+07	2.45719e+07	5.24614e+06	5.70321e+06	5.53284e+06	6.46165e+06	1.98078	0.142596
1503		742.538	34.3751	C41 H77 O8 N1 P1	2.06776e+07	1.31695e+07	2.71889e+07	1.52977e+08	3.22812e+07	1.97997e+08	4.47854e+07	1.11889e+08	3.549e+07	1.4873e+07	1.46723e+07	2.7929e+07	1.11995e+08	3.79302e+07	1.01455e+08	2.78221e+07	3.74249e+07	6.93228e+07	1.28951e+08	1.73213e+07	3.60067e+07	3.0169e+07	1.14709	0.710675
1504		780.494	34.3565	C41 H76 O8 N1 P1 K1	4.40679e+06	3.08339e+06	6.74926e+06	2.68065e+07	5.61799e+06	3.88334e+07	1.01727e+07	1.93224e+07	5.72555e+06	927058	1.08771e+06	641646	404545	5.07191e+06	1.66804e+07	4.63553e+06	6.17244e+06	1.2407e+07	412705	210420	634927	40057	1.8522	0.265687
1505		764.52	34.374	C41 H76 O8 N1 P1 Na1	3.08991e+06	2.08701e+06	3.87849e+06	1.35231e+07	3.28063e+06	1.76072e+07	5.59411e+06	1.04037e+07	3.81326e+06	119326	435431	1.85614e+06	1.15459e+07	4.91326e+06	1.5239e+07	4.86287e+06	6.15721e+06	1.00527e+07	1.10585e+07	477266	1.91213e+06	767298	0.964459	0.924374
1506		740.524	35.2967	C41 H75 O8 N1 P1	1.1055e+06	31595.1	149459	3.79646e+06	154813	2.00997e+06	236926	723335	83563.7	8935.3	12.5616	228643	40124.7	111968	215874	56571.1	262854	54585.8	11872.3	14132.4	79055.1	8970.13	7.27141	0.0898166
1507		742.538	35.3173	C41 H77 O8 N1 P1	451869	178759	743957	4.16763e+06	315344	2.65903e+06	216495	976887	270095	76451	473566	1.6873e+06	431160	127512	4.60349e+06	505068	2.16327e+06	580760	372228	320854	1.34576e+06	106535	0.864817	0.80047
1508		728.559	35.512	C41 H79 O7 N1 P1	414730	206695	377168	1.68479e+06	209572	547029	2.96228e+06	1.52988e+06	536275	1.50752e+06	596682	3.63003e+06	1.83713e+06	352714	1.35898e+06	1.6865e+06	805979	649147	4.86829e+06	951896	1.10135e+07	4.15987e+06	0.429624	0.200529
1509		726.544	36.9658	C41 H77 O7 N1 P1	7.38189e+06	9.9565e+06	1.18955e+07	1.84405e+07	1.09216e+07	2.18979e+07	1.47542e+07	1.62248e+07	5.50179e+06	1.55777e+07	3.33911e+06	3.30736e+06	4.76865e+06	3.98707e+06	4.03077e+06	7.31363e+06	6.24209e+06	7.494e+06	1.1425e+07	2.90172e+06	6.78251e+06	7.39346e+06	1.73127	0.0233191
1510		766.515	36.9594	C41 H78 O7 N1 P1 K1	3.12826e+06	3.65568e+06	4.5753e+06	8.18108e+06	5.0121e+06	9.23582e+06	5.9595e+06	6.12538e+06	2.08259e+06	2.22773e+06	574971	526367	935156	2.0295e+06	2.02572e+06	425769	2.27769e+06	3.00553e+06	1.88119e+06	494275	969841	1.67522e+06	2.44524	0.0121431
1511		750.541	36.9599	C41 H78 O7 N1 P1 Na1	1.61348e+06	2.02103e+06	2.18752e+06	4.12134e+06	2.76199e+06	5.02003e+06	2.68769e+06	4.17244e+06	1.32555e+06	6.71416e+06	1.76473e+06	1.74912e+06	2.67119e+06	2.08106e+06	2.49808e+06	4.26309e+06	2.85437e+06	3.63232e+06	5.64076e+06	1.84566e+06	2.38816e+06	5.36031e+06	0.8791	0.531754
1512		728.559	36.9665	C41 H79 O7 N1 P1	1.3123e+07	1.6466e+07	2.0684e+07	3.8178e+07	1.86598e+07	4.87217e+07	2.9465e+07	3.15805e+07	9.95552e+06	9.90397e+07	1.95173e+07	1.72502e+07	3.14464e+07	1.21039e+07	1.40984e+07	2.29292e+07	1.67497e+07	1.3694e+07	7.77821e+07	1.82518e+07	3.80837e+07	5.33375e+07	1.02172	0.949046
1513	1	726.543	35.4652	C41 H77 O7 N1 P1	5.63721e+06	2.2816e+06	931501	1.35187e+07	9.56587e+06	1.94324e+07	2.86463e+07	3.75966e+07	4.20105e+06	1.4479e+07	9.12253e+06	5.293e+07	7.79165e+06	2.41244e+07	7.77768e+06	8.38731e+06	1.29507e+07	6.85153e+06	3.08073e+07	9.93132e+06	1.37774e+08	2.86276e+07	0.534025	0.363708
1514	1	726.543	36.3968	C41 H77 O7 N1 P1	2.9868e+06	109060	421695	1.44485e+07	256811	4.30762e+06	3.79215e+06	531528	1.36276e+06	473131	121007	5.22446e+06	813226	373308	1.21707e+06	245041	738787	702888	78257.3	32869.2	3.97623e+06	868106	2.93057	0.15165
1515		762.504	31.085	C41 H74 O8 N1 P1 Na1	116762	13546.6	231281	662986	40991.6	1.34905e+06	253856	713114	323510	896892	577968	699087	2.06613e+06	104858	346474	203908	171559	714671	993773	788889	1.43246e+06	472085	1.05199	0.891302
1516		738.508	32.5254	C41 H73 O8 N1 P1	119888	31616.5	135871	768152	531885	1.13647e+06	54058.3	405235	429289	828181	699253	811535	1.45508e+06	164478	1.68568e+06	6463.98	897161	570875	2.9024e+06	188527	601454	1.07317e+06	0.633801	0.338255
1517		740.522	32.5241	C41 H75 O8 N1 P1	745428	250198	813249	3.01461e+06	304396	4.58451e+06	1.48332e+06	2.01512e+06	1.57266e+06	352456	2.80605e+06	578223	586330	1.02535e+06	3.1188e+06	2.21967e+06	2.53051e+06	6.46752e+06	371414	2.98982e+06	3.09372e+06	4.87358e+06	0.495595	0.0557484
1518		738.508	33.8384	C41 H73 O8 N1 P1	2.04513e+07	1.21554e+07	2.19044e+07	4.68175e+07	1.35462e+07	6.69981e+07	4.42342e+07	5.11921e+07	1.67161e+07	1.39533e+07	1.06945e+07	1.5768e+06	2.24277e+06	2.85207e+07	1.33763e+07	8.14379e+06	2.12964e+07	4.86459e+07	2.28117e+06	2.05071e+06	1.49713e+06	4.56682e+06	1.71237	0.200407
1519		740.522	33.7968	C41 H75 O8 N1 P1	3.87965e+07	2.20497e+07	3.98593e+07	1.01452e+08	2.45783e+07	1.3944e+08	1.00316e+08	1.1821e+08	3.28058e+07	9.74343e+07	6.5074e+07	9.09167e+07	6.70826e+07	7.63135e+07	4.07836e+07	2.34134e+07	6.07728e+07	1.35915e+08	7.67525e+07	1.17135e+08	6.59496e+07	3.19129e+07	1.03251	0.891661
1520		762.504	33.8168	C41 H74 O8 N1 P1 Na1	5.29782e+06	2.58012e+06	5.44478e+06	8.00268e+06	2.60645e+06	9.06402e+06	8.56089e+06	92925.7	3.81868e+06	7.49365e+06	5.71582e+06	7.91726e+06	253037	1.18815e+07	6.89904e+06	3.52704e+06	8.79279e+06	1.70056e+07	4.50311e+06	8.58851e+06	3.70522e+06	214442	0.71071	0.289106
1521		778.478	33.8387	C41 H74 O8 N1 P1 K1	8.01443e+06	4.88725e+06	8.88587e+06	2.08852e+07	5.84374e+06	2.72786e+07	2.03054e+07	1.80942e+07	5.7942e+06	2.20532e+06	1.56831e+06	135066	65567	1.50225e+07	8.24069e+06	4.25676e+06	1.15923e+07	2.25495e+07	1.70204e+06	2.94518e+06	1.56722e+06	888951	1.24803	0.597346
1522		724.528	33.6789	C41 H75 O7 N1 P1	630163	317126	1.9949e+06	3.77372e+06	2.45008e+06	3.52477e+06	1.99172e+06	2.59148e+06	2.23956e+06	252742	1.03453e+06	5919.7	262106	364122	525328	178592	741040	3.90664e+06	196030	1.93399e+06	569773	39491.8	1.72514	0.229754
1523		736.492	32.4264	C41 H71 O8 N1 P1	2.7069e+06	842158	2.49133e+06	1.32649e+07	628796	1.33687e+07	4.00924e+06	7.0043e+06	5.01201e+06	56940	189591	80171.7	109439	2.30054e+06	3.73462e+06	1.74676e+06	1.66244e+06	1.11151e+07	1.86049e+06	283992	2.70183e+06	36315.7	1.35415	0.565888
1524		738.507	32.3956	C41 H73 O8 N1 P1	1.11824e+07	4.87248e+06	1.29866e+07	7.62039e+07	3.53955e+06	7.844e+07	2.47002e+07	3.24093e+07	2.2094e+07	1.68363e+06	6.0238e+06	2.03163e+06	1.18373e+07	1.77187e+07	2.23964e+07	1.24448e+07	1.19735e+07	9.85104e+07	1.26964e+07	9.12333e+06	1.15603e+07	71770.2	1.01472	0.979304
1525		760.489	32.3682	C41 H72 O8 N1 P1 Na1	624394	85978	250060	646771	403.272	2.62633e+06	771372	142124	1.22901e+06	30181.9	104970	28904.3	194177	1.01885e+06	1.70193e+06	627127	659761	5.09711e+06	199177	251284	1.38025e+06	0	0.426361	0.2391
1526		724.528	33.6597	C41 H75 O7 N1 P1	630163	317126	683557	2.26256e+06	1.362e+06	2.57778e+06	1.89963e+06	2.65178e+06	1.28136e+06	252742	528341	175410	783964	231423	1.95523e+06	1.93734e+06	741040	6.91143e+06	1.63846e+06	745278	569773	386501	0.705587	0.515158
1527		722.513	34.9507	C41 H73 O7 N1 P1	1.10195e+08	6.27006e+07	2.06712e+08	1.68417e+08	1.12998e+08	1.92576e+08	2.49831e+08	2.18429e+08	8.78947e+07	1.97691e+06	5.74355e+07	7.59621e+06	4.35296e+07	8.6141e+07	6.50099e+07	5.84819e+07	1.15069e+08	1.73429e+08	3.53877e+06	2.8823e+06	5.73997e+07	3.22477e+07	1.77131	0.0968503
1528		746.51	34.9507	C41 H74 O7 N1 P1 Na1	2.61728e+07	1.26505e+07	2.86059e+07	2.1498e+07	2.42884e+07	2.14749e+07	3.11522e+07	2.38147e+07	1.5931e+07	156375	2.52469e+07	3.95681e+06	417110	3.94234e+07	2.77272e+07	2.39849e+07	4.85576e+07	5.25825e+07	189555	3.03889e+06	1.46824e+07	1.87898e+06	0.768374	0.472638
1529		724.528	34.9128	C41 H75 O7 N1 P1	2.25166e+08	1.22023e+08	4.37681e+08	4.39693e+08	2.12011e+08	5.57795e+08	6.68898e+08	6.07537e+08	1.75275e+08	2.02346e+08	3.62406e+08	5.11491e+08	3.19165e+08	2.88596e+08	2.01883e+08	2.00714e+08	3.34251e+08	6.26385e+08	2.70363e+08	3.19493e+08	4.37331e+08	2.35135e+08	1.15018	0.477626
1530		722.512	33.4836	C41 H73 O7 N1 P1	1.36666e+07	6.69734e+06	409388	122448	9.59804e+06	600434	6.48167e+07	975179	3.92964e+07	5.97976e+06	2.35931e+07	2.08135e+07	6.32516e+07	1.01878e+07	2.83299e+07	2.95731e+07	350110	1.37642e+08	5.00552e+07	1.64469e+07	1.63246e+08	1.38042e+07	0.38465	0.168894
1531		734.477	30.3841	C41 H69 O8 N1 P1	15112	0	3732.14	338630	0	248776	17177.5	57378.8	29685.9	77431.3	39511.3	0.191563	67550	101905	123530	0	4977.31	152682	10987.2	11770.6	13730.2	5802.75	1.45658	0.54903
1532		736.491	30.3341	C41 H71 O8 N1 P1	58456.2	8936.9	13094.9	643096	0	597151	50634.4	58944.4	114115	342306	25667.6	37964.9	871110	291297	121209	70309.7	42360.6	190616	131873	9778.62	39075.5	14520.6	2.14407	0.20792
1533		720.497	33.6097	C41 H71 O7 N1 P1	7.76524e+06	4.29578e+06	1.96001e+07	3.19551e+07	4.95381e+06	3.05309e+07	2.79162e+07	2.39145e+07	2.08929e+07	369590	3.81762e+06	3.2863e+06	1.35369e+06	4.45488e+06	1.16333e+07	1.21929e+07	6.16313e+06	4.47805e+07	7.37102e+06	33761.4	630911	88108.4	1.43181	0.474961
1534		744.494	33.6098	C41 H72 O7 N1 P1 Na1	2.35411e+06	915479	4.65528e+06	4.9352e+06	998306	4.7445e+06	5.33045e+06	2.4465e+06	4.14222e+06	29050	54475.3	493272	114381	2.17348e+06	5.31668e+06	4.73013e+06	2.16351e+06	2.00846e+07	45566.7	661413	5.17837e+06	49155.1	0.534841	0.35667
1535	1	770.603	36.7118	C42 H86 O7 N1 P1 Na1	2.68277e+06	4.58683e+06	2.36454e+07	8.33632e+06	4.40495e+06	2.79036e+07	5.98987e+07	1.82946e+07	7.61458e+06	1.74788e+06	493899	493537	355505	3.81975e+06	1.80715e+07	5.94769e+07	5.17731e+06	1.38785e+07	7.34284e+06	1.57837e+06	2.59599e+06	3.70044e+06	0.960612	0.948486
1536	1	770.603	37.7842	C42 H86 O7 N1 P1 Na1	11173.8	0	21317.7	11566.4	0	39109.2	69096.3	76633.6	8440.16	19761.2	152439	65918.4	135059	15015.8	63211.9	22059.2	18291.3	24816.4	164456	60165.8	24371.5	80501.1	0.893791	0.796209
1537		758.571	38.239	C42 H81 O8 N1 P1	79716.6	44020.1	16613.4	202383	78201.7	309222	121747	397383	5285.17	744532	106986	89240.9	301207	47358.8	166720	48748.4	79765.6	6717.51	502888	86482.9	167687	66543.1	1.47358	0.425229
1538		782.567	38.2086	C42 H82 O8 N1 P1 Na1	72262.7	25724.2	33797.2	56024	53035.1	70402.1	8844.62	6982.15	13261.4	333687	116425	540361	211237	82026.5	38529.6	21176.9	24353.4	322125	312463	91025.8	33269.5	20365.1	1.1293	0.822918
1539		768.588	37.8131	C42 H84 O7 N1 P1 Na1	133829	59829.7	1.0177e+06	237126	69348	244117	1.51131e+06	488307	4710.19	104182	37531.1	8717.03	7772.06	208503	99694.2	371287	138785	192354	102361	52416.5	26533.7	74326.2	2.14565	0.24272
1540		756.555	36.8283	C42 H79 O8 N1 P1	571794	69057.7	41212.5	891504	161231	1.98617e+06	97428.3	1.79369e+06	180699	38536.2	21457.5	52954.9	14140.5	148965	384694	306392	99850.2	298394	22999	35129.6	142171	20086.9	2.80964	0.157748
1541		766.572	37.168	C42 H82 O7 N1 P1 Na1	161790	237087	532142	418234	110939	595065	835546	2.61707e+06	290051	4.85403e+06	6.18129e+06	2.84531e+06	1.15384e+06	161042	134809	291713	658207	276197	1.17751e+06	1.75733e+06	2.82804e+06	1.39294e+06	1.66199	0.320237
1542		778.536	34.3618	C42 H78 O8 N1 P1 Na1	78386.3	272610	93630.6	390669	172775	1.4502e+06	323318	1.92154e+06	252505	6.0941e+06	1.57969e+06	605134	2.23378e+06	67937.9	625934	102773	99488.3	265464	3.49738e+06	1.56869e+06	1.76656e+06	1.30384e+06	1.15173	0.795103
1543		754.539	35.8079	C42 H77 O8 N1 P1	99448.2	86579	279338	545543	111758	600122	373532	722819	52525.4	42902.1	9912	71272.4	34754.9	67991.7	113217	142565	186723	464140	28730.9	61338.8	75973.8	26459.6	1.79759	0.22295
1544		742.575	37.5956	C42 H81 O7 N1 P1	32465.8	70862.3	21172.5	28692.9	58081	304717	46435.9	138198	62873.3	2.70525e+06	226522	748480	994373	159024	115522	765369	21808.5	41655.4	722578	76709.6	1.17237e+06	979946	0.928451	0.901781
1545		752.524	35.0033	C42 H75 O8 N1 P1	1.61416e+06	679024	1.06498e+06	2.62914e+06	1.14282e+06	4.36326e+06	2.38229e+06	8.70831e+06	2.05207e+06	83203.7	34417.8	68838.4	23026.3	1.18198e+06	837944	1.1727e+06	1.3178e+06	2.87364e+06	10111.3	5544.87	17055.6	21705.3	2.3124	0.161525
1546		754.538	34.9685	C42 H77 O8 N1 P1	3.7047e+06	1.01061e+06	3.10239e+06	8.66256e+06	3.06112e+06	1.51937e+07	7.85523e+06	2.55217e+07	4.70173e+06	1.12657e+07	1.00279e+06	89465.6	576582	2.83767e+06	2.33773e+06	3.08567e+06	3.70089e+06	9.03102e+06	158851	266807	1.05757e+06	2.78333e+06	2.35017	0.105037
1547		796.583	37.3531	C43 H84 O8 N1 P1 Na1	1.12002e+07	8.70402e+06	5.57e+06	1.18062e+07	7.03788e+06	3.03807e+07	5.30786e+06	3.0187e+07	4.96817e+06	5.19722e+07	3.05787e+07	1.81198e+07	1.71362e+07	9.3901e+06	7.39527e+06	1.01472e+07	1.20069e+07	2.10053e+07	2.07457e+07	1.51825e+07	2.69629e+07	2.03236e+07	1.12662	0.659834
1548		772.586	39.2836	C43 H83 O8 N1 P1	1.50684e+06	989327	789323	2.5109e+06	913018	5.10713e+06	874942	2.82592e+06	1.22217e+06	1.72577e+06	470476	19036.9	815553	706460	1.33381e+06	1.3655e+06	746766	1.47694e+06	512274	241863	1.69977e+06	269476	1.63862	0.167427
1549		774.601	39.244	C43 H85 O8 N1 P1	743009	594434	1.55369e+06	5.14081e+06	1.80643e+06	1.18589e+07	1.52495e+06	2.032e+06	2.54767e+06	1.08176e+07	2.12793e+06	1.53586e+06	6.79295e+06	1.66419e+06	2.78094e+06	3.46806e+06	1.7763e+06	3.29283e+06	1.29026e+07	2.82362e+06	1.48539e+07	1.54516e+06	0.753218	0.545617
1550		796.583	39.2532	C43 H84 O8 N1 P1 Na1	467868	338143	233742	686387	287685	1.35811e+06	233051	645786	329387	946238	451690	331932	775342	182243	570326	562897	71835.2	513431	1.07999e+06	343294	1.4376e+06	166909	0.995277	0.988487
1551		758.606	40.1367	C43 H85 O7 N1 P1	1.15635e+06	1.09237e+06	1.48055e+06	2.50736e+06	814560	3.80109e+06	1.02896e+06	2.5478e+06	1.42104e+06	4.2561e+06	1.57053e+06	547379	2.33679e+06	1.58863e+06	904333	6.47441e+06	1.16553e+06	1.34975e+06	6.22762e+06	1.50479e+06	5.82638e+06	4.84191e+06	0.569002	0.130876
1552		778.593	34.2015	C43 H82 O8 N1 P1 Li1	2.62858e+06	46605.1	41635.7	16.0004	860873	115043	157733	210916	25941.8	5087.06	28238.7	23043.9	15679.6	20963.2	486989	702504	68273.4	20338.1	247163	11763.4	5604.1	47069.3	1.78782	0.529884
1553		772.585	37.6966	C43 H83 O8 N1 P1	4.15903e+06	1.47944e+06	1.53903e+06	7.99142e+06	2.58761e+06	2.45821e+07	1.54142e+06	5.32754e+06	1.37466e+06	1.95354e+06	814538	439753	1.72838e+06	2.19062e+06	6.41404e+06	4.18782e+06	2.08689e+06	5.05052e+06	1.64493e+06	877332	1.68234e+06	1.56311e+06	1.4957	0.467553
1554		770.571	37.6787	C43 H81 O8 N1 P1	4.07622e+06	1.37834e+06	987276	5.06312e+06	1.63159e+06	1.12669e+07	824869	4.65952e+06	967869	96894.3	139507	34479.5	772066	1.20715e+06	3.64035e+06	1.51204e+06	826402	1.88763e+06	226548	115386	224487	244580	2.23416	0.176305
1555		794.567	37.6486	C43 H82 O8 N1 P1 Na1	798867	8372.41	47495.9	685443	8323.76	2.12185e+06	116858	49755.7	68201.1	217774	121052	76235.4	90039.2	428105	955629	373686	269072	528261	136308	516531	142889	863100	0.724624	0.506763
1556	1	780.588	37.2399	C43 H84 O7 N1 P1 Na1	1.18861e+06	1.33088e+06	203504	1.66939e+06	637159	5.98522e+06	3.65627e+06	3.07762e+06	2.56549e+06	3.78039e+06	1.04289e+06	1.32264e+06	634606	969646	1.7284e+06	6.89092e+06	1.24882e+06	3.38045e+06	1.88292e+06	1.64859e+06	1.12742e+06	588080	0.963659	0.922327
1557		756.591	40.1069	C43 H83 O7 N1 P1	676419	168865	338735	477356	515130	1.93037e+06	281741	792189	588728	573942	505301	382189	454088	465407	260473	3.04241e+06	198520	279355	1.06022e+06	428082	995928	790672	0.707402	0.460489
1558	1	780.588	40.1446	C43 H84 O7 N1 P1 Na1	435607	100357	322452	313648	141907	574501	136205	463549	271055	261662	162904	15328.8	64824.7	449704	163573	1.42466e+06	235069	305911	456041	176614	783489	580399	0.493872	0.0976534
1559		758.606	40.1409	C43 H85 O7 N1 P1	1.15635e+06	1.09237e+06	1.48055e+06	2.50736e+06	814560	3.80109e+06	1.02868e+06	2.5478e+06	1.42103e+06	4.2561e+06	1.57053e+06	313166	2.33679e+06	1.68456e+06	904333	6.47441e+06	1.16553e+06	1.34975e+06	6.22762e+06	1.50479e+06	5.82638e+06	4.84191e+06	0.561766	0.123755
1560		756.59	38.6725	C43 H83 O7 N1 P1	803611	1.8639e+06	563853	5.81864e+06	2.43649e+06	5.45576e+06	3.28812e+06	5.75182e+06	1.75279e+06	796675	263967	530862	602665	2.1076e+06	438243	4.06376e+06	2.6391e+06	1.44379e+06	7.47023e+06	389957	1.37322e+06	1.01052e+06	0.989672	0.980128
1561		768.555	35.6501	C43 H79 O8 N1 P1	78268.5	102592	85754.2	651536	163241	296588	74415.5	155874	49625.6	4.60813e+06	3.22467e+06	1.45595e+06	2.93636e+06	14538.7	18239.8	28.809	124004	42239.4	2.3521e+06	3.20603e+06	1.51986e+06	1.11383e+06	1.14545	0.818756
1562		792.551	35.6067	C43 H80 O8 N1 P1 Na1	3.64811e+07	2.78607e+07	1.59384e+07	8.3433e+07	1.91888e+07	2.10699e+08	2.77303e+07	1.70233e+08	4.66741e+07	1.26647e+08	4.69964e+07	1.8788e+07	7.16251e+07	1.54686e+07	4.1926e+07	5.54358e+07	2.189e+07	8.8102e+07	8.1769e+07	4.62474e+07	7.23705e+07	3.74004e+07	1.35617	0.359278
1563		768.555	36.775	C43 H79 O8 N1 P1	1.05064e+07	6.54636e+06	9.20532e+06	1.87754e+07	7.40134e+06	2.99348e+07	8.98935e+06	2.56545e+07	7.16968e+06	1.09712e+06	1.25368e+06	2.1051e+06	1.14119e+06	4.63232e+06	7.90849e+06	7.89987e+06	1.33194e+07	1.51521e+07	3.89526e+06	1.3025e+06	2.17034e+06	1.45871e+06	1.5561	0.262888
1564		770.569	36.7493	C43 H81 O8 N1 P1	2.09316e+07	1.28261e+07	1.80672e+07	4.14397e+07	1.52338e+07	7.00136e+07	1.69327e+07	5.70664e+07	1.31065e+07	2.22018e+07	1.07815e+07	1.58072e+07	1.23137e+07	1.36954e+07	2.61903e+07	2.2066e+07	3.42189e+07	2.09428e+07	4.81207e+07	3.92688e+06	6.73732e+07	2.06186e+07	0.879602	0.681816
1565		792.551	36.7597	C43 H80 O8 N1 P1 Na1	1.80908e+06	854123	1.08764e+06	2.99223e+06	1.20346e+06	4.71395e+06	1.38822e+06	3.46655e+06	878703	3.45396e+06	3.00894e+06	4.55898e+06	2.61382e+06	311420	3.46631e+06	2.61958e+06	4.6443e+06	6.0621e+06	141005	2.69295e+06	1.05697e+07	115425	0.724114	0.449719
1566		778.572	36.3426	C43 H82 O7 N1 P1 Na1	134891	72272.1	83686.1	5.97085e+06	89264.2	131446	96357.2	513393	25061.1	3.12217e+07	2.2614e+07	1.02237e+07	1.86329e+07	27749.8	3.82141e+06	86472	177580	196631	2.61588e+07	2.19196e+07	2.01818e+07	1.47197e+07	0.712292	0.55941
1567		754.576	38.7101	C43 H81 O7 N1 P1	1.01687e+06	1.07029e+06	354742	988271	1.21483e+06	2.7717e+06	1.60619e+06	822877	172270	717108	117930	243630	116779	1.07551e+06	244759	3.1974e+06	1.21976e+06	315009	1.03232e+06	100811	1.47236e+06	994591	0.804265	0.581313
1568		778.572	38.7216	C43 H82 O7 N1 P1 Na1	102808	88954.4	102510	229249	128696	471014	189860	370346	126212	213912	57941	36020.6	41044.7	210038	164544	849222	153014	218025	96020.6	26382.9	31888.9	90615.2	0.812279	0.682326
1569		756.59	38.7225	C43 H83 O7 N1 P1	684830	1.86386e+06	563853	5.83084e+06	1.48233e+06	3.75296e+06	208538	5.79408e+06	1.75081e+06	6.36809e+06	1.374e+06	1.51063e+06	2.17842e+06	1.68507e+06	437748	4.16814e+06	2.62917e+06	1.35353e+06	7.10271e+06	1.12965e+06	170197	3.91633e+06	1.02236	0.95357
[truncated: 884 more rows]

## Sheet: Sheet 2_Validation cohort
Lipid peaks high in ADC: indicated in red
Lipid peaks high in SQCC: indicated in blue
Thresholds
Fold change ≥ 2
[truncated: 114 more rows]

## Sheet: Sheet 3_Correlation analysis
Abbreviations: ADC, adenocarcinoma; AEA, anandamide; CL, cardiolipin; ID, identity number; IHC, immunohistochemistry; SM, sphingomyelin; SQCC, squamous cell carcinoma; TG, triglyceride; TTF-1, thyroid transcription factor-1.
[truncated: 48 more rows]

[truncated: 1 more sheets: Sheet 4_Atypical IHC ]
